# Supplementary material for: Plasmodium berghei HMGB1 controls the host immune responses and splenic clearance by regulating the expression of pir genes
Source: J Biol Chem. 2024 Sep 27;300(11):107829. doi: 10.1016/j.jbc.2024.107829 (PMC11541847; doi:10.1016/j.jbc.2024.107829)
Supplement: Supplementary Dataset 1 [file mmc2.xlsx]

## Sheet: Early-stage Normalized Counts
Gene_ID	ES_PbWT_S1	ES_PbWT_S2	ES_PbWT_S3	ES_PbHMGB1KO_S1	ES_PbHMGB1KO_S2	ES_PbHMGB1KO_S3
PBANKA_0000101	0.915998	0	0	0	2.14184	0
PBANKA_0000201	0	0	0	0	0	0
PBANKA_0000301	11.908	18.5218	11.4288	87.0146	157.425	69.9769
PBANKA_0000401	3.66399	0	1.03898	0	0	0
PBANKA_0000600	31.1439	56.5944	24.9355	290.984	275.226	110.111
PBANKA_0000701	0	0	0	0	0	0
PBANKA_0000801	0	0	0	0	0	0
PBANKA_0000901	2.74799	6.17393	2.07796	17.7772	8.56735	3.08722
PBANKA_0001001	578.91	636.944	428.059	619.394	656.473	259.326
PBANKA_0001101	199.687	146.116	102.859	104.792	126.368	37.0466
PBANKA_0001201	49.4639	39.1016	45.715	44.9108	50.3332	40.1338
PBANKA_0001301	11.908	7.20292	2.07796	10.292	0	6.17443
PBANKA_0001401	48.5479	34.9856	10.3898	31.8118	24.6311	10.2907
PBANKA_0001501	0	0	0	0	0	0
PBANKA_0001601	0.915998	0	0	0	1.07092	0
PBANKA_0006300	60.4558	49.3915	41.5591	6.54948	19.2765	8.23258
PBANKA_0006401	0	0	0	0	0	0
PBANKA_0006501	0	0	0	0	0	0
PBANKA_0006600	0	0	0	0	0	0
PBANKA_0006701	0	0	0	0	0	0
PBANKA_0006800	0	0	0	0	0	0
PBANKA_0006900	0	0	0	0	0	0
PBANKA_0007000	0	0	0	0	0	0
PBANKA_0007100	0	0	0	0	0	0
PBANKA_0007200	0	0	0	0	0	0
PBANKA_0007300	0	0	0	0	0	0
PBANKA_0007401	0	0	0	0	0	0
PBANKA_0007501	0	0	0	0	0	0
PBANKA_0007601	0	0	0	0	0	0
PBANKA_0007701	39.3879	23.6667	25.9744	7.48513	1.07092	3.08722
PBANKA_0001200	0.915998	0	0	0	0	0
PBANKA_0007801	5.49599	1.02899	3.11693	0.935641	0	4.11629
PBANKA_0007901	10.992	8.23191	4.15591	2.80692	1.07092	1.02907
PBANKA_0008001	0	0	0	0	0	0
PBANKA_0008101	111.752	124.508	50.9099	74.8513	52.475	28.814
PBANKA_0008201	21.9839	14.4058	8.31182	7.48513	6.42552	7.2035
PBANKA_0008301	0	0	0	0	0	0
PBANKA_0008401	0	0	0	0	0	0
PBANKA_0008501	0	0	0	0	0	0
PBANKA_0008601	0	0	0	0	0	0
PBANKA_0008701	0	0	0	0	0	0
PBANKA_0008801	0	0	2.07796	0	3.21276	0
PBANKA_0008901	0	0	0	0	0	0
PBANKA_0009101	0	0	2.07796	0.935641	0	0
PBANKA_0100021	684.25	787.176	251.433	231.103	227.035	163.622
PBANKA_0100041	26.5639	26.7537	16.6236	42.1038	37.4822	40.1338
PBANKA_0100061	1617.65	1746.19	894.56	773.775	795.693	589.658
PBANKA_0100081	0	0	0	0	0	1.02907
PBANKA_0100100	217.091	221.233	248.316	571.676	648.977	331.361
PBANKA_0100200	2939.44	3073.59	4303.45	3663.97	3756.78	2847.44
PBANKA_0100300	16.488	15.4348	20.7796	11.2277	9.63827	16.4652
PBANKA_0100400	3173.02	2900.72	830.143	543.607	595.431	1360.43
PBANKA_0100500	6992.73	6794.41	6948.68	6425.04	6643.98	5000.26
PBANKA_0100600	6193.98	5681.05	5120.08	5984.36	5831.16	8133.79
PBANKA_0100700	33122.5	35447.6	30088.8	27085.9	28437.2	24101.9
PBANKA_0100800	2038.09	2535.43	1881.59	4438.68	4343.65	2217.65
PBANKA_0100900	12963.2	12454.9	9672.88	8981.21	10347.2	9489.07
PBANKA_0101000	3846.27	3785.65	5116.96	4253.42	4282.61	3244.66
PBANKA_0101100	201.519	218.146	166.236	342.444	366.254	193.466
PBANKA_0101200	3615.44	3566.48	3459.8	3717.3	4027.73	4465.14
PBANKA_0101300	1502.24	1351.06	2034.32	1785.2	1673.85	1752.51
PBANKA_0101400	11450.9	10687.1	11749.8	10058.1	10725.3	12708
PBANKA_0101500	1477.5	2265.83	1313.27	2123.9	2213.59	776.949
PBANKA_0101600	813.406	756.307	875.858	562.32	577.225	771.804
PBANKA_0101700	3373.62	3256.75	3583.43	4081.26	4078.06	3050.17
PBANKA_0101800	3707.04	4880.49	4789.69	5349.99	5080.44	2818.63
PBANKA_0101900	4465.49	3823.72	4445.79	2910.78	2993.22	5707.23
PBANKA_0102000	2221.29	2086.79	2628.61	1948.94	2084.01	2954.47
PBANKA_0102100	4128.4	4000.71	3328.88	3196.15	3301.64	3009.01
PBANKA_0102200	6093.22	5887.87	4993.33	5567.06	4929.44	5341.91
PBANKA_0102300	887.602	878.756	1096.12	874.824	773.204	1675.33
PBANKA_0102400	404.871	508.32	496.631	1055.4	877.083	897.351
PBANKA_0102500	598.146	657.524	899.755	756.933	900.643	709.031
PBANKA_0102600	5284.39	4539.9	3158.49	2778.85	2620.54	7244.67
PBANKA_0102700	295.867	351.914	448.838	693.31	811.757	434.268
PBANKA_0102800	1952.91	1844.98	1629.12	1867.54	1953.36	1672.24
PBANKA_0102900	1773.37	1270.8	547.541	713.894	693.956	2212.5
PBANKA_0103000	670.51	765.568	831.182	793.423	810.686	880.886
PBANKA_0103100	1765.13	1705.03	2373.02	1935.84	1848.41	1931.57
PBANKA_0103200	1157.82	1710.18	931.963	1497.03	1708.12	281.966
PBANKA_0103300	24690.7	26077.7	25187.9	31594.7	28444.7	22507.9
PBANKA_0103400	1843.9	1828.51	2136.14	1974.2	2028.32	2228.97
PBANKA_0103500	501.967	455.842	412.474	386.42	304.141	455.879
PBANKA_0103700	850.962	758.365	1154.3	927.22	1166.23	1008.49
PBANKA_0103800	1850.32	1767.8	3191.74	2166.01	2071.16	2028.3
PBANKA_0103900	3062.18	3781.53	2742.9	5169.41	4371.49	3312.58
PBANKA_0104000	2531.82	2670.23	3028.62	2371.85	2523.09	3509.14
PBANKA_0104100	766.69	984.742	1005.73	1243.47	1415.76	1474.66
PBANKA_0104200	212.511	202.711	217.146	196.485	245.241	254.181
PBANKA_0104300	691.578	636.944	728.323	446.301	493.694	789.298
PBANKA_0104400	510.211	492.886	417.669	885.116	1088.05	862.362
PBANKA_0104500	1292.47	2082.67	971.444	2042.5	2583.06	395.164
PBANKA_0104600	3354.38	3496.5	2796.93	3945.6	3344.48	4385.91
PBANKA_0104700	1883.29	1865.56	2353.28	1757.13	2051.88	2597.38
PBANKA_0104800	4050.54	3951.32	3431.74	3186.79	3241.67	3020.33
PBANKA_0104900	6227.87	7964.37	8940.4	9417.22	8130.42	7108.83
PBANKA_0105000	1726.66	1991.09	2281.59	1837.6	1918.02	1998.46
PBANKA_0105100	1825.58	2622.89	1290.41	3002.47	3375.54	758.426
PBANKA_0105200	6957.92	6537.17	7387.13	5362.16	5776.54	7030.62
PBANKA_0105300	7584.46	7692.72	6649.46	7684.42	7498.58	7317.73
PBANKA_0105400	7530.42	7298.62	6602.7	6827.37	7077.71	10717.8
PBANKA_0105500	3126.3	2681.54	2998.49	2380.27	2549.86	2877.29
PBANKA_0105600	10359	10213.7	10777.3	11024.7	10428.6	9730.91
PBANKA_0105700	222.587	301.494	268.056	474.37	505.474	314.896
PBANKA_0105800	750.202	665.756	740.791	596.939	590.077	910.729
PBANKA_0105900	620.13	568.002	760.532	601.617	693.956	617.443
PBANKA_0106000	2007.87	2055.92	1797.43	1752.45	1666.35	2707.49
PBANKA_0106100	393.879	455.842	461.306	556.706	556.878	546.437
PBANKA_0106200	760.278	946.67	859.235	1974.2	2127.92	1517.88
PBANKA_0106300	8219.25	9942.09	4000.06	8610.7	9548.32	9758.69
PBANKA_0106400	2048.17	2150.59	2273.28	2346.59	2223.23	2561.36
PBANKA_0106500	2907.38	2590.99	3221.87	3263.51	3011.42	2724.98
PBANKA_0106600	1894.28	1907.75	2304.45	2964.11	2548.79	2852.59
PBANKA_0106700	2791.96	2898.66	3490.96	3524.56	3087.46	3831.24
PBANKA_0106800	626.542	646.205	687.803	719.508	748.573	504.245
PBANKA_0106900	1091.87	984.742	1271.71	1211.65	1148.03	1145.36
PBANKA_0106950	1253.08	1291.38	1434.83	1156.45	1128.75	1500.39
PBANKA_0107000	2272.59	2003.44	2258.74	1433.4	1673.85	2703.37
PBANKA_0107100	7764.91	7178.23	9156.51	7122.1	8228.94	9611.53
PBANKA_0107200	142.896	279.885	378.188	764.418	836.388	270.646
PBANKA_0107300	13871.9	13286.3	19383.2	15730	17372.5	17428.4
PBANKA_0107400	8132.23	7992.16	9597.04	7623.6	8515.95	13040.4
PBANKA_0107500	2442.05	2204.09	2631.73	2159.46	2269.28	2833.04
PBANKA_0107600	6495.34	5082.18	3401.61	4449.91	4320.09	7607.93
PBANKA_0107700	5351.26	5973.28	5199.04	5863.66	5914.69	3268.33
PBANKA_0107800	173.124	226.378	212.99	296.598	279.51	139.954
PBANKA_0107900	3143.7	3146.65	2893.55	2542.14	2246.79	3316.7
PBANKA_0108000	1660.7	1283.15	1055.6	1144.29	1136.25	1476.72
PBANKA_0108100	365.483	577.263	568.321	759.74	901.714	394.135
PBANKA_0108200	4180.61	4574.88	3184.47	3566.66	3466.57	4259.33
PBANKA_0108300	1290.64	1435.44	632.737	916.928	1004.52	1195.78
PBANKA_0108400	1956.57	1954.05	1776.65	1913.39	1633.15	2624.13
PBANKA_0108500	1972.14	2083.7	3143.95	2278.29	2149.33	2018.01
PBANKA_0108600	3760.17	4471.99	5130.47	5079.59	3920.64	3780.81
PBANKA_0108700	6570.45	8402.72	9394.44	10344.4	8432.42	7418.58
PBANKA_0108800	12111.3	9648.83	6319.06	3492.75	4283.68	13892.5
PBANKA_0108900	1772.46	2044.6	2229.65	2944.46	2881.84	2087.99
PBANKA_0109000	1166.98	1058.83	1541.84	1200.43	1444.67	1450.99
PBANKA_0109100	15672.7	14941.9	20168.6	18492	20043.3	20346.8
PBANKA_0109200	13748.2	13597.1	12434.5	12895.9	12001.8	13777.2
PBANKA_0109300	1722.08	1638.15	1615.61	1206.98	1260.47	1861.59
PBANKA_0109400	1410.64	1191.57	1343.4	744.77	896.359	1617.7
PBANKA_0109500	3254.54	3150.76	4729.43	4127.11	4007.38	4204.79
PBANKA_0109600	4906.08	4406.13	5000.6	3481.52	3706.45	6067.41
PBANKA_0109700	6454.12	5934.18	6021.91	4865.33	5504.52	6860.82
PBANKA_0109800	1352.01	2216.44	1135.6	2266.12	2810.09	475.431
PBANKA_0109900	2093.97	3329.81	1646.78	3642.45	3898.15	1783.38
PBANKA_0110000	14359.2	13351.1	12763.8	10753.3	12470.9	11217.9
PBANKA_0110100	8353.9	7508.53	6364.78	6941.52	6624.71	8759.46
PBANKA_0110200	2524.49	2435.62	2664.98	2610.44	2848.65	2467.71
PBANKA_0110300	588.986	517.581	371.954	153.445	139.22	633.908
PBANKA_0110400	4096.34	3602.49	3409.92	2971.59	3300.57	2587.09
PBANKA_0110500	6635.49	7346.98	4356.43	5416.42	5076.16	8181.12
PBANKA_0110600	165.796	183.16	115.327	157.188	101.737	160.535
PBANKA_0110700	213.427	174.928	134.028	137.539	146.716	120.401
PBANKA_0110800	1061.64	1578.47	921.573	1875.02	2037.96	351.943
PBANKA_0110900	1656.12	1543.48	1543.92	1543.81	1649.22	989.967
PBANKA_0111000	2348.62	1576.41	743.908	534.251	561.162	1913.05
PBANKA_0111100	711.73	637.973	439.488	589.454	463.708	485.722
PBANKA_0111200	7961.85	8533.4	7258.3	7764.88	7787.72	6144.59
PBANKA_0111300	3528.42	3680.69	5003.72	3884.78	4432.53	3777.72
PBANKA_0111400	3405.68	3075.65	2785.5	2614.18	2744.77	2215.59
PBANKA_0111500	896.762	779.974	617.153	629.686	698.239	767.688
PBANKA_0111600	1470.18	1152.47	525.723	533.315	507.616	1362.49
PBANKA_0111700	2388.01	2289.5	2214.06	1557.84	1677.06	2650.89
PBANKA_0111800	2336.71	2247.31	2163.15	2363.43	2184.68	2319.53
PBANKA_0111900	658.602	529.929	504.943	487.469	425.155	459.995
PBANKA_0112000	1686.35	1391.19	1588.6	1319.25	1281.89	1625.93
PBANKA_0112100	7073.33	5630.63	2023.93	2090.22	1961.92	10926.7
PBANKA_0112200	9737.05	8985.13	2046.79	2847.15	2423.49	6488.3
PBANKA_0112300	1627.73	1540.4	1421.32	1360.42	1385.77	1978.91
PBANKA_0112400	2454.87	2434.59	2623.42	2279.22	2297.12	2007.72
PBANKA_0112500	4634.03	4498.74	3017.19	4029.8	3823.18	3110.88
PBANKA_0112600	11815.5	10056.3	10435.5	7920.2	7815.57	8200.68
PBANKA_0112621	120.912	170.812	174.548	178.707	159.567	211.989
PBANKA_0112641	2512.58	2480.89	2233.8	2282.03	2255.36	2193.98
PBANKA_0112661	0	0	0	0	0	1.02907
PBANKA_0112681	0	0	1.03898	0	0	0
PBANKA_0112701	0	1.02899	0	0	2.14184	0
PBANKA_0112721	0	5.14494	2.07796	5.61384	4.28368	4.11629
PBANKA_0200400	4989.44	5377.5	3306.03	3576.02	3421.59	2651.92
PBANKA_0200500	280.295	312.813	171.431	780.324	718.587	379.728
PBANKA_0200600	1123.01	1166.87	862.351	3611.57	3544.74	3221
PBANKA_0200650	10.992	14.4058	1.03898	115.084	64.2552	72.035
PBANKA_0200670	0	0	0	0	0	2.05814
PBANKA_0200700	540.439	463.045	452.994	880.438	840.672	399.28
PBANKA_0200751	10.992	8.23191	5.19489	178.707	158.496	73.0641
PBANKA_0201000	1433.54	1440.58	1515.87	1719.71	1635.29	1099.05
PBANKA_0201051	62.2878	83.3481	41.5591	100.114	129.581	93.6456
PBANKA_0201100	43.0519	113.189	16.6236	17.7772	23.5602	12.3489
PBANKA_0201200	35.7239	55.5654	38.4422	56.1384	35.3403	90.5583
PBANKA_0201250	5819.33	5756.16	5398.53	4170.15	4613.52	5503.48
PBANKA_0201300	3537.58	3444.03	2315.88	1847.89	2107.57	2321.59
PBANKA_0201340	2584.03	2827.66	4368.9	3312.17	2926.82	3230.26
PBANKA_0201360	60.4558	56.5944	40.5201	16.8415	26.773	17.4942
PBANKA_0201400	543.187	564.915	491.436	541.736	476.559	428.094
PBANKA_0201450	93.4318	82.3191	80.0013	110.406	84.6026	88.5002
PBANKA_0201500	18989.5	16565.7	16747.3	12804.2	13195.9	12750.2
PBANKA_0201600	153554	157131	193935	139402	135011	160212
PBANKA_0201700	100.76	180.073	124.677	198.356	190.624	61.7443
PBANKA_0201800	2561.13	2458.25	3915.91	3078.26	3489.05	2672.5
PBANKA_0201900	2126.95	2144.41	2757.45	2383.08	2337.82	2156.94
PBANKA_0202000	3866.43	4395.84	4841.64	5246.14	4749.53	3444.3
PBANKA_0202100	132.82	116.276	120.521	124.44	115.659	48.3664
PBANKA_0202200	1029.58	984.742	1425.48	1257.5	1240.12	658.606
PBANKA_0202300	4112.83	3884.43	4437.47	3423.51	4009.52	3167.48
PBANKA_0202400	2704.02	2508.67	2496.66	1678.54	1715.61	4379.73
PBANKA_0202500	1803.6	1693.72	1429.63	1555.03	1576.39	3135.58
PBANKA_0202600	295.867	258.276	278.446	273.207	318.063	262.413
PBANKA_0202700	1216.44	1425.15	2069.64	2019.11	2674.09	1847.18
PBANKA_0202800	965.461	990.916	1050.41	827.106	879.225	905.583
PBANKA_0202900	5586.67	5375.44	5571	4661.36	4740.96	4314.9
PBANKA_0203000	19756.2	19830.7	23676.2	17852	20096.9	33784.4
PBANKA_0203100	7132.87	7079.44	5583.47	6266.92	5891.13	8401.34
PBANKA_0203200	5796.43	5638.86	4782.41	4975.74	4173.37	5754.57
PBANKA_0203300	2051.83	1978.75	2083.15	1686.02	1850.55	1750.45
PBANKA_0203400	998.437	894.191	1163.65	829.913	837.459	966.299
PBANKA_0203500	2860.66	2940.85	3655.12	3554.5	3220.25	2956.52
PBANKA_0203600	2096.72	3298.94	2080.03	3489	3806.05	1222.54
PBANKA_0203650	2143.43	1858.35	1710.16	1463.34	1578.53	1774.12
PBANKA_0203750	1259.5	1546.57	1101.32	1289.31	1128.75	1331.62
PBANKA_0203800	5393.39	5093.49	4544.49	4497.62	4447.53	5078.47
PBANKA_0203900	909.586	1116.45	1337.16	928.156	789.267	1035.25
PBANKA_0204000	949.889	808.785	1334.05	956.225	1023.8	723.438
PBANKA_0204100	2912.87	2880.14	3405.77	2849.96	3053.19	2550.04
PBANKA_0204200	2042.67	1753.4	2029.12	1730.94	2012.26	2067.41
PBANKA_0204300	237.243	305.61	207.796	346.187	272.013	289.169
PBANKA_0204400	2328.47	2414.01	2736.67	2862.12	2541.29	2271.16
PBANKA_0204500	719.974	1342.83	856.118	1836.66	2448.12	605.094
PBANKA_0204600	3119.89	3088	1124.17	1276.21	1222.99	1575.51
PBANKA_0204700	2195.65	2304.93	2252.5	2189.4	2123.63	1988.17
PBANKA_0204800	11453.6	12242.9	11922.3	9732.53	9447.65	11763.3
PBANKA_0204900	1537.04	1892.31	1745.48	1893.74	1524.99	1885.26
PBANKA_0205000	5534.46	7500.3	5136.71	4376.93	3390.53	2788.79
PBANKA_0205100	2891.8	3307.17	1798.47	2413.95	2157.9	1374.84
PBANKA_0205200	29686.6	27905.1	26304.8	32839.1	30795.4	32003.1
PBANKA_0205300	1325.45	1220.38	1620.81	1169.55	1129.82	1472.6
PBANKA_0205400	6709.68	6044.28	8351.3	6292.18	6405.17	7590.44
PBANKA_0205500	281.211	225.349	204.679	160.93	146.716	103.936
PBANKA_0205600	959.049	947.699	1224.95	1122.77	1080.56	1093.9
PBANKA_0205700	62.2878	54.5364	72.7284	55.2028	46.0495	57.628
PBANKA_0205800	2554.72	3526.34	1737.17	6060.14	5095.43	2076.67
PBANKA_0205900	11373.9	10583.1	8695.2	9866.33	9268.81	9067.15
PBANKA_0206000	2464.03	2192.78	2496.66	1796.43	1837.7	2896.84
PBANKA_0206100	1443.61	1496.15	1783.92	2404.6	2250	2185.75
PBANKA_0206200	846.382	923.003	1150.15	1143.35	1002.38	979.677
PBANKA_0206300	7747.51	6614.34	5242.68	3832.38	4189.44	10107.5
PBANKA_0206400	394.795	370.436	419.747	358.35	401.595	437.356
PBANKA_0206500	3955.28	3674.52	3794.35	2239.92	2298.19	5277.08
PBANKA_0206600	5801.01	6153.35	5345.54	4921.47	4520.35	4356.06
PBANKA_0206700	53.1279	104.957	84.1572	116.019	146.716	58.6571
PBANKA_0206800	2009.7	2052.83	2074.84	1784.27	1734.89	2857.73
PBANKA_0206900	1222.86	1382.96	988.068	1333.29	1410.4	714.176
PBANKA_0207000	13127.2	12080.3	12079.2	11463.5	12491.2	19467
PBANKA_0207100	321.515	242.841	153.769	159.059	306.283	213.018
PBANKA_0207200	3347.97	2611.57	3164.73	2350.33	2285.34	2847.44
PBANKA_0207300	1234.76	1057.8	942.353	683.018	626.488	2433.76
PBANKA_0207400	763.026	704.857	993.263	727.928	843.884	1072.29
PBANKA_0207500	4063.37	3346.27	2849.92	1750.58	1708.12	7280.68
PBANKA_0207600	2410.91	2661.99	2499.78	3808.06	3650.76	3155.14
PBANKA_0207700	2934.86	2606.43	2744.98	2587.05	2945.03	3753.03
PBANKA_0207800	1196.29	1221.41	1697.69	1618.66	1526.06	1381.01
PBANKA_0207900	299.531	199.624	77.9233	75.7869	102.808	238.745
PBANKA_0208000	2989.82	2155.73	1782.89	1057.27	1280.82	3888.86
PBANKA_0208100	4525.94	4266.19	5052.55	5705.54	5893.27	4209.93
PBANKA_0208200	2863.41	2518.96	2400.04	2645.06	2344.24	2485.21
PBANKA_0208300	957.217	811.872	948.587	596.939	582.58	1129.92
PBANKA_0208400	191.443	288.117	275.329	440.687	389.815	199.64
PBANKA_0208500	1115.69	1086.61	1452.49	1618.66	1898.74	950.863
PBANKA_0208600	1259.5	1139.09	1469.11	1269.66	1387.91	1065.09
PBANKA_0208700	7037.61	6798.53	7420.38	7327.94	7440.75	6431.7
PBANKA_0208800	15392.4	16440.2	12009.5	14958.1	13173.4	15297.2
PBANKA_0208900	3493.61	3403.9	1005.73	930.962	824.608	1923.34
PBANKA_0209000	659.518	579.321	270.134	155.316	177.773	902.496
PBANKA_0209100	527.615	447.61	281.563	143.153	188.482	470.286
PBANKA_0209200	595.398	548.451	653.517	610.973	683.246	687.42
PBANKA_0209300	2060.99	3151.79	1861.85	3750.05	4591.03	2443.02
PBANKA_0209400	1250.34	1141.15	1080.54	1609.3	1522.85	1071.26
PBANKA_0209500	2256.1	2820.46	3031.74	2780.72	2178.25	1914.07
PBANKA_0209600	434.183	410.567	419.747	379.87	399.453	425.007
PBANKA_0209700	762.11	947.699	623.387	1683.22	1608.52	921.02
PBANKA_0209800	1135.84	1122.63	1178.2	957.16	1003.45	1259.58
PBANKA_0209900	1559.03	1407.66	1889.9	1719.71	1758.45	1461.28
PBANKA_0210000	1944.66	1630.95	1623.92	1606.5	1441.46	2118.86
PBANKA_0210100	630.206	620.48	377.149	488.404	531.176	865.45
PBANKA_0210200	9866.21	10086.1	10347.2	10187.3	10501.4	8994.09
PBANKA_0210300	497.387	585.495	442.604	371.449	297.716	761.513
PBANKA_0210400	4680.75	4590.32	3843.18	4972.93	4628.51	6942.12
PBANKA_0210500	2057.33	1933.47	1850.42	1770.23	1729.53	2137.38
PBANKA_0210600	14177.8	14627.1	13479.7	18578.1	16627.1	17120.7
PBANKA_0210700	2391.67	2468.54	3086.8	2995.92	2593.77	3940.32
PBANKA_0210800	1826.5	1928.33	2068.6	1867.54	1824.85	2697.2
PBANKA_0210900	590.818	580.35	776.116	643.721	674.679	681.246
PBANKA_0211000	1808.18	1924.21	2109.12	2076.19	1987.63	1595.06
PBANKA_0211100	740.126	795.408	894.56	623.137	524.75	1039.36
PBANKA_0211200	2051.83	2199.98	2036.4	1600.88	1639.58	1999.49
PBANKA_0211300	3049.36	3022.14	3737.2	3340.24	3630.42	2816.57
PBANKA_0211400	2605.1	2722.7	3406.81	2929.49	3081.03	2710.58
PBANKA_0211500	8909.91	8635.27	12373.2	9943.99	10767	11331.1
PBANKA_0211600	1450.02	1459.11	2097.7	1586.85	1640.65	1634.17
PBANKA_0211700	503.799	498.031	539.229	458.464	455.141	398.251
PBANKA_0211800	390.215	407.48	550.658	436.009	365.183	350.914
PBANKA_0211900	4387.63	3686.87	3647.85	3008.08	3194.55	4667.87
PBANKA_0212000	1530.63	1562.01	782.35	912.25	869.586	956.008
PBANKA_0212100	12630.7	12896.3	14013.7	14054.3	13855.6	12603
PBANKA_0212200	3231.64	3048.89	2062.37	3075.45	2667.66	4883.98
PBANKA_0212300	1527.88	1418.98	1661.33	1661.7	1523.92	1526.11
PBANKA_0212400	3143.7	2743.28	3749.67	3300.94	3637.91	3380.5
PBANKA_0212500	719.058	647.234	1064.95	706.409	736.792	539.234
PBANKA_0212600	164.88	194.479	180.782	544.543	531.176	149.215
PBANKA_0212700	2834.1	2979.95	2943.42	4097.17	3616.49	3913.56
PBANKA_0212800	847.298	1003.26	675.335	829.913	704.665	777.978
PBANKA_0212900	2303.73	2312.14	2706.54	2429.86	2320.68	3736.56
PBANKA_0213000	4562.58	4976.19	5314.37	5252.69	5142.55	6006.69
PBANKA_0213100	1649.71	1698.86	1968.86	1562.52	1739.17	1489.07
PBANKA_0213200	10526.6	9205.33	6739.85	6381.07	6173.85	16539.2
PBANKA_0213300	1548.95	1560.98	1680.03	1239.72	1324.73	983.793
PBANKA_0213400	9910.18	10190.1	8793.91	7339.17	7509.29	7117.06
PBANKA_0213500	3025.54	3779.48	2807.32	2552.43	2757.62	1570.36
PBANKA_0213600	4892.34	4809.49	4893.58	3925.95	4230.13	4939.55
PBANKA_0213700	2285.41	2526.17	2780.3	2643.18	2522.01	1970.67
PBANKA_0213800	1120.27	1359.29	937.158	1348.26	1381.49	892.205
PBANKA_0213900	138.316	184.189	131.95	355.543	467.992	208.902
PBANKA_0214000	689.746	889.046	573.516	895.408	1184.44	1073.32
PBANKA_0214100	614.634	598.871	546.502	767.225	862.09	704.914
PBANKA_0214200	5210.19	5054.39	5871.26	6270.66	6978.11	5674.3
PBANKA_0214300	7421.41	7130.89	7244.79	7324.2	7663.5	7931.06
PBANKA_0214400	16264.5	15862.9	15998.2	14349.9	13598.5	16904.6
PBANKA_0214500	1825.58	2287.44	1782.89	2007.88	1634.22	1321.33
PBANKA_0214521	24.7319	26.7537	12.4677	32.7474	38.5531	17.4942
PBANKA_0214531	11.908	29.8407	12.4677	23.391	21.4184	9.26165
PBANKA_0214550	2818.52	2705.21	3129.4	3211.12	3157.07	2433.76
PBANKA_0214600	13210.5	14331.8	10343	9911.24	9460.5	9122.72
PBANKA_0214700	25250.4	25978.9	27554.7	24089.9	23709.1	27506.1
PBANKA_0214800	18894.3	19220.5	13715.5	12170.8	13217.3	11085.2
PBANKA_0214900	1374.91	1403.54	1044.17	1159.26	1020.59	829.432
PBANKA_0214951	301.363	271.653	430.137	378.934	397.311	382.815
PBANKA_0215550	511.127	499.06	641.049	731.671	632.913	625.676
PBANKA_0215700	226.251	194.479	151.691	67.3661	86.7445	48.3664
PBANKA_0215800	922.41	842.742	979.756	1341.71	1383.63	1261.64
PBANKA_0215900	218.923	216.088	260.783	348.994	279.51	2.05814
PBANKA_0216000	594.482	530.958	487.281	601.617	572.942	1816.31
PBANKA_0216021	0	1.02899	0	0	0	0
PBANKA_0216041	1341.94	1496.15	1195.86	947.804	986.317	766.659
PBANKA_0216061	813.406	687.365	1120.02	372.385	385.531	99.82
PBANKA_0216081	0	0	0	0.935641	0	0
PBANKA_0216701	270.219	239.754	275.329	439.751	398.382	316.954
PBANKA_0216721	8.24398	5.14494	6.23387	14.9703	18.2056	6.17443
PBANKA_0216741	1325.45	1354.15	899.755	716.701	797.835	551.583
PBANKA_0216761	1038.74	978.568	192.211	441.622	438.006	1077.44
PBANKA_0216781	1428.96	1090.73	625.465	232.975	244.17	1500.39
PBANKA_0216801	264.723	224.32	108.054	247.945	214.184	360.175
PBANKA_0300100	736.462	551.538	420.786	993.65	991.671	5578.6
PBANKA_0300200	314.187	259.305	268.056	86.0789	74.9643	62.7734
PBANKA_0300300	1009.43	1092.79	1138.72	256.366	316.992	474.402
PBANKA_0300400	9.15998	27.7827	18.7016	168.415	100.666	22.6396
PBANKA_0300500	212.511	187.276	245.199	688.632	578.296	365.321
PBANKA_0300600	32277	36269.8	31365.7	32061.6	29112.9	22955.5
PBANKA_0300700	2502.51	2399.6	1751.72	1794.56	2116.14	2832.01
PBANKA_0300800	550.515	487.741	477.93	558.577	514.041	638.025
PBANKA_0300900	937.066	886.988	935.08	922.542	798.906	779.008
PBANKA_0301000	2754.4	3175.46	2533.03	3816.48	2906.47	3055.32
PBANKA_0301100	3180.34	3183.69	3303.95	3067.97	2845.43	2968.87
PBANKA_0301200	1459.18	1128.8	1155.34	785.938	915.636	1747.36
PBANKA_0301300	6129.86	6874.67	7429.73	9756.86	11097.9	6655.01
PBANKA_0301351	2.74799	0	2.07796	15.9059	10.7092	17.4942
PBANKA_0301400	883.022	904.481	1098.2	1247.21	1254.05	921.02
PBANKA_0301500	2950.43	3579.85	2821.86	2881.77	2633.39	1711.35
PBANKA_0301600	6659.3	12064.9	5188.65	13768.9	15080.7	2880.37
PBANKA_0301700	863.786	807.756	1068.07	1041.37	1049.5	1108.31
PBANKA_0301800	187.78	250.044	207.796	409.811	608.282	241.832
PBANKA_0301900	2370.6	2216.44	1722.62	2003.21	1952.29	2783.64
PBANKA_0302000	3543.99	3459.46	3389.15	2979.08	2643.03	1775.15
PBANKA_0302100	840.886	1095.87	853.001	1502.64	1122.32	1185.49
PBANKA_0302200	567.919	594.756	488.319	570.741	592.218	798.56
PBANKA_0302300	1906.19	1821.31	1667.56	1585.91	1574.25	1434.53
PBANKA_0302400	917.83	890.075	996.38	1372.58	1184.44	975.56
PBANKA_0302500	16043.7	15393.7	17499.5	15712.2	17301.8	17235.9
PBANKA_0302600	846.382	1072.21	911.183	1282.76	1402.9	661.693
PBANKA_0302700	677.838	630.77	858.196	805.587	838.53	773.862
PBANKA_0302800	570.666	588.582	841.572	1028.27	1112.69	727.554
PBANKA_0302900	94.3478	146.116	191.172	513.667	640.41	120.401
PBANKA_0303000	60.4558	131.711	135.067	244.202	417.659	118.343
PBANKA_0303100	2116.87	2184.54	2380.3	2228.7	2030.46	2219.71
PBANKA_0303200	3483.54	3103.43	3131.48	2475.71	2678.37	3094.42
PBANKA_0303300	927.906	900.365	1139.76	1305.22	1256.19	1137.12
PBANKA_0303400	3543.08	2932.62	2851.99	2155.72	2140.77	3456.65
PBANKA_0303500	1447.28	1545.54	923.651	1194.81	1276.54	1079.5
PBANKA_0303600	23028.2	20726.9	21433.1	19542.7	21133.5	31692.3
PBANKA_0303700	6458.7	6647.27	5320.6	5883.31	5892.2	10817.6
PBANKA_0303800	1652.46	1775.01	1546	1220.08	1260.47	2340.11
PBANKA_0303900	1101.95	1117.48	699.232	1266.86	1159.81	1205.04
PBANKA_0304000	898.594	842.742	1093	843.948	825.679	737.845
PBANKA_0304100	1167.9	1053.68	856.118	1051.66	1288.32	1493.18
PBANKA_0304200	969.125	997.09	968.327	823.364	820.324	706.973
PBANKA_0304300	1444.53	1454.99	1342.36	1321.12	1384.7	970.415
PBANKA_0304400	4142.14	3530.46	2511.21	1546.61	1582.82	4886.03
PBANKA_0304500	4131.15	4224	2691.99	2868.67	2594.84	4653.46
PBANKA_0304600	391.131	338.537	463.384	524.894	430.51	260.355
PBANKA_0304700	21.0679	20.5798	19.7406	29.9405	46.0495	55.5699
PBANKA_0304800	14598.3	10742.6	8377.28	3430.06	3943.12	22782.6
PBANKA_0304900	25838.5	23635.9	16527	14177.8	15923.5	34466.7
PBANKA_0305000	51874.8	37500.5	20103.2	10226.6	11663.4	69897.7
PBANKA_0305100	82811.7	63686.2	34078.5	15627.1	16991.2	127182
PBANKA_0305200	2724.18	2649.65	2370.95	2741.43	2469.54	3839.47
PBANKA_0305300	2639.91	2630.1	1989.64	1593.4	1569.97	1376.9
PBANKA_0305400	1112.02	1167.9	1191.71	1035.75	935.983	656.548
PBANKA_0305500	465.327	503.176	482.086	675.533	541.885	448.675
PBANKA_0305600	814.322	890.075	802.091	548.285	563.304	1054.8
PBANKA_0305700	994.773	946.67	1251.97	870.146	672.537	968.357
PBANKA_0305800	3598.04	3540.75	3666.55	3900.69	3907.78	3437.1
PBANKA_0305900	944.394	1120.57	955.859	1629.89	1420.04	713.147
PBANKA_0306000	941.646	1019.73	1237.42	4134.6	4612.45	1448.93
PBANKA_0306100	158.468	213.001	205.718	654.013	680.034	575.251
PBANKA_0306200	4987.61	5047.19	5728.92	5487.53	5388.87	4760.49
PBANKA_0306300	4057.87	4163.29	4209.94	4337.63	4552.48	3918.71
PBANKA_0306400	953.553	973.423	1216.64	1386.62	1409.33	1009.52
PBANKA_0306500	2686.62	2738.14	3291.48	3597.54	3667.9	3553.39
PBANKA_0306600	370.063	540.219	379.227	568.87	568.658	303.576
PBANKA_0306700	2763.56	1935.53	1068.07	593.196	622.204	3938.26
PBANKA_0306800	23950.6	21617	25399.9	22345.9	24719	24276.8
PBANKA_0306900	5038.9	4596.49	4760.6	4035.42	4462.52	5147.42
PBANKA_0307000	21162.3	21921.6	21927.6	19564.2	20933.3	18684.9
PBANKA_0307100	8123.07	7373.73	6332.57	6785.27	6405.17	12298.4
PBANKA_0307200	1430.79	1643.3	1427.56	1982.62	2198.6	1694.88
PBANKA_0307300	968.209	835.539	994.302	834.591	944.551	1037.3
PBANKA_0307400	1592.92	1375.76	1438.98	1530.71	1460.73	1119.63
PBANKA_0307500	816.154	663.698	229.614	198.356	200.262	478.519
PBANKA_0307600	1037.83	1345.92	918.456	1196.68	1322.59	696.682
PBANKA_0307700	44.8839	43.2175	52.9879	60.8166	77.1062	82.3258
PBANKA_0307800	8806.4	9038.64	10177.8	6943.39	8149.7	7091.34
PBANKA_0307900	837.222	797.466	854.04	795.295	859.948	570.106
PBANKA_0308000	1443.61	1173.05	1470.15	903.829	918.849	1429.38
PBANKA_0308100	2541.89	2809.14	2933.03	3309.36	3102.45	3002.83
PBANKA_0308200	174.956	167.725	113.249	348.058	232.389	268.588
PBANKA_0308300	3344.31	2764.89	2508.09	2441.09	2623.75	4739.91
PBANKA_0308400	461.663	412.625	451.955	503.375	549.382	462.053
PBANKA_0308500	3344.31	3399.78	3710.19	3536.72	3200.98	2636.48
PBANKA_0308600	10986.5	10722.1	12557.1	11584.2	12527.6	11999
PBANKA_0308700	232.663	155.377	276.368	227.361	198.12	148.186
PBANKA_0308800	754.782	794.379	777.155	669.919	704.665	603.036
PBANKA_0308900	1953.82	1858.35	2086.27	1659.83	1702.76	2478.01
PBANKA_0309000	1106.53	1266.69	1630.16	1368.84	1422.18	1493.18
PBANKA_0309100	8139.55	7839.87	7685.32	6969.59	7306.88	7283.77
PBANKA_0309200	2636.24	2334.78	1512.75	2161.33	1968.35	2745.56
PBANKA_0309400	6781.13	6777.95	4569.42	6631.82	5683.37	9441.74
PBANKA_0309500	749.286	730.582	212.99	174.029	152.071	407.513
PBANKA_0309600	935.234	781.003	1029.63	752.255	801.048	1195.78
PBANKA_0309700	678.754	640.031	834.299	658.691	614.708	725.496
PBANKA_0309800	1642.38	1489.98	2082.11	1303.35	1580.68	1866.74
PBANKA_0309900	441.511	361.175	540.268	435.073	449.786	383.844
PBANKA_0310000	10604.5	10729.3	11589.8	9294.65	10511.1	10911.3
PBANKA_0310100	1394.15	1421.03	1997.95	1795.49	1680.27	1733.99
PBANKA_0310200	1142.25	1192.6	1685.22	1465.21	1456.45	1369.69
PBANKA_0310300	1349.26	1487.92	1392.23	1744.97	1787.36	1973.76
PBANKA_0310400	1701.01	1636.09	2003.15	1971.39	1979.06	1617.7
PBANKA_0310500	1079.96	1175.11	1078.46	1254.69	1388.98	908.671
PBANKA_0310600	2213.97	2066.21	2301.34	1724.39	1908.38	1700.03
PBANKA_0310700	1056.15	1972.57	1031.7	2547.75	2770.47	627.734
PBANKA_0310800	3745.51	3805.2	3923.18	4136.47	4189.44	4104.97
PBANKA_0310900	10087	9348.36	12025.1	12496.4	13186.2	12428.1
PBANKA_0311000	21983	19657.8	17477.7	17741.6	18773.2	25273
PBANKA_0311100	2906.46	2453.11	3049.4	2173.49	2210.38	2904.04
PBANKA_0311200	4179.7	4471.99	3849.41	3812.74	3378.75	3199.39
PBANKA_0311300	186.864	211.972	138.184	193.678	148.858	88.5002
PBANKA_0311400	1767.88	2028.14	777.155	996.457	956.331	1016.72
PBANKA_0311500	1680.86	1591.85	462.345	631.557	638.268	773.862
PBANKA_0311600	8671.75	8132.1	6996.48	9730.66	8565.21	7404.17
PBANKA_0311700	3136.38	2816.34	1482.62	1202.3	987.388	3112.94
PBANKA_0311800	22604.1	22946.5	13866.2	12111.9	12349.8	8000.01
PBANKA_0311900	2385.26	2306.99	1900.29	1703.8	1545.34	2975.05
PBANKA_0312000	896.762	1600.08	730.401	1481.12	1646	392.076
PBANKA_0312100	3011.8	2937.76	2697.19	2962.24	2851.86	3713.92
PBANKA_0312200	1961.15	1885.11	1946.01	1938.65	2003.69	2090.05
PBANKA_0312300	1550.78	1933.47	2225.49	1863.8	1579.61	1547.72
PBANKA_0312400	13033.7	12091.6	11533.7	11041.5	12836	15192.2
PBANKA_0312500	2183.74	2067.24	1489.89	1134	1414.68	4175.97
PBANKA_0312600	722.722	773.8	408.318	363.029	340.552	800.618
PBANKA_0312700	4023.98	6469.25	3108.62	6495.22	7514.64	2032.42
PBANKA_0312800	1244.84	1304.76	1323.66	1584.98	1474.66	1067.15
PBANKA_0312900	565.171	565.944	696.115	424.781	425.155	558.786
PBANKA_0313000	476.319	430.117	421.825	406.068	492.623	341.652
PBANKA_0313100	2135.19	2033.28	2586.02	2181.91	2290.7	2282.48
PBANKA_0313200	647.61	625.625	602.607	654.948	555.807	936.456
PBANKA_0313300	4949.13	4848.6	4407.34	4182.31	4607.09	6333.94
PBANKA_0313400	3338.81	4185.93	1442.1	2882.71	1903.02	2440.96
PBANKA_0313500	145.644	175.957	92.469	95.4353	43.9077	208.902
PBANKA_0313600	263.807	274.74	197.406	329.346	416.588	478.519
PBANKA_0313700	230.831	255.189	138.184	332.152	370.538	273.733
PBANKA_0313800	10822.5	9854.63	11431.9	8903.56	8953.96	14798.1
PBANKA_0313900	480.899	500.089	605.724	815.879	726.083	483.664
PBANKA_0314000	528.531	367.349	368.837	361.157	306.283	416.774
PBANKA_0314100	1834.74	2170.14	2593.29	2198.76	2414.92	2043.74
PBANKA_0314200	7498.36	6269.63	4534.1	3779.05	4053.43	11946.5
PBANKA_0314300	2060.08	2021.96	1714.31	1369.78	1467.16	1780.29
PBANKA_0314400	1376.74	1418.98	1485.74	2796.63	2638.75	1020.84
PBANKA_0314500	21950.1	20954.3	21406.1	18180.4	19741.3	17085.7
PBANKA_0314600	1988.63	1765.74	2253.54	2503.77	2497.38	1870.85
PBANKA_0314700	2698.53	2762.83	3019.27	2805.05	3058.55	3762.29
PBANKA_0314800	839.97	1040.31	689.881	855.176	764.636	740.932
PBANKA_0314900	2461.29	2991.27	3685.25	3735.08	3560.81	2089.02
PBANKA_0315000	2373.35	2513.82	3262.39	3959.63	3656.12	2151.79
PBANKA_0315100	4093.59	3951.32	3792.27	2901.42	3030.7	2676.62
PBANKA_0315200	2471.36	2580.7	2923.68	2841.54	2895.77	2251.61
PBANKA_0315300	2998.06	3136.36	2777.19	3136.27	2511.31	3417.55
PBANKA_0315400	2946.76	3278.36	3840.06	2828.44	2517.73	3095.45
PBANKA_0315410	3258.2	2817.37	2683.68	2551.49	2605.55	2167.23
PBANKA_0315420	12.824	8.23191	20.7796	14.9703	9.63827	18.5233
PBANKA_0315430	90.6838	108.044	98.7029	136.604	116.73	60.7153
PBANKA_0315500	347.163	441.436	432.215	722.315	652.19	319.012
PBANKA_0315600	15594.9	15476	15919.2	12516.1	13069.5	13761.8
PBANKA_0315700	224.419	222.262	355.33	305.019	258.092	169.797
PBANKA_0315800	7310.58	7101.05	6022.95	5655.01	5849.36	7520.46
PBANKA_0315900	2496.09	2457.23	3697.72	3416.02	3444.08	2806.28
PBANKA_0316000	6345.12	5790.12	5779.83	5215.26	6287.37	10163.1
PBANKA_0316100	5393.39	5012.2	5209.43	4537.86	4712.04	4909.7
PBANKA_0316200	74871.8	78729	60113.2	78682.7	75291	47529.8
PBANKA_0316300	9663.77	8489.16	4695.14	4810.13	5087.94	5471.58
PBANKA_0316400	1852.15	1582.58	1757.95	2262.38	2511.31	3115
PBANKA_0316500	2670.13	2938.79	973.522	829.913	820.324	674.042
PBANKA_0316600	5576.59	4302.2	2386.53	1638.31	1693.12	6670.45
PBANKA_0316650	31.1439	30.8697	19.7406	22.4554	33.1985	28.814
PBANKA_0316700	2381.59	2275.09	2881.09	2366.24	2654.81	2328.79
PBANKA_0316800	15919.1	16092.4	18872	17221.4	18295.6	14059.2
PBANKA_0316821	377.391	315.9	189.094	175.9	199.191	256.239
PBANKA_0316841	1578.26	1656.67	1350.67	802.78	957.402	1377.93
PBANKA_0316861	459.831	451.726	317.927	127.247	144.574	73.0641
PBANKA_0316900	244.571	214.03	150.652	33.6831	62.1133	29.8431
PBANKA_0316921	22.8999	16.4638	14.5457	4.6782	5.3546	0
PBANKA_0316941	24.7319	28.8117	23.8965	3.74256	11.7801	0
PBANKA_0316961	55.8759	38.0726	29.0914	17.7772	27.8439	131.721
PBANKA_0316981	93.4318	56.5944	65.4556	394.84	435.864	522.769
PBANKA_0317001	10.992	14.4058	4.15591	187.128	175.631	93.6456
PBANKA_0317021	211.595	198.595	236.887	179.643	167.063	72.035
PBANKA_0317041	342.583	347.798	206.757	20.5841	38.5531	26.7559
PBANKA_0317061	2794.71	3084.91	1133.52	1525.09	1659.92	1872.91
PBANKA_0317081	250.983	208.885	414.552	558.577	547.24	506.303
PBANKA_0317091	2.74799	0	3.11693	8.42077	10.7092	7.2035
PBANKA_0317101	40.3039	57.6234	38.4422	56.1384	31.0567	19.5524
PBANKA_0317121	180.452	143.029	221.302	478.112	500.119	867.508
PBANKA_0317141	1360.26	1531.14	1083.65	2753.59	2862.57	2594.29
PBANKA_0317161	499.219	630.77	261.822	1075.05	984.175	823.258
PBANKA_0317181	104.424	120.392	124.677	267.593	348.049	181.117
PBANKA_0400100	991.109	1094.84	975.6	200.227	177.773	1664.01
PBANKA_0400200	64.1198	67.9133	44.676	45.8464	39.624	307.693
PBANKA_0400500	2046.34	1862.47	933.002	168.415	185.269	120.401
PBANKA_0400600	200.603	263.421	164.158	135.668	100.666	83.3548
PBANKA_0400700	70.5318	92.609	55.0658	44.9108	24.6311	16.4652
PBANKA_0400800	57.7078	72.0292	46.754	161.866	116.73	131.721
PBANKA_0400850	95.2637	123.479	105.976	213.326	213.113	157.448
PBANKA_0400900	749.286	878.756	962.093	840.205	870.657	456.908
PBANKA_0401000	6330.46	6440.44	6871.8	6766.55	6271.3	6336
PBANKA_0401100	8660.76	8369.8	7822.46	9212.32	9369.47	9008.5
PBANKA_0401200	1873.22	1540.4	1832.76	1266.86	1397.55	2065.35
PBANKA_0401300	2357.78	2216.44	2802.12	2443.89	2543.43	2279.39
PBANKA_0401400	2657.31	2952.17	2674.33	3067.97	2856.14	2147.67
PBANKA_0401500	11444.5	10257	9237.55	9056.07	9360.91	15065.6
PBANKA_0401600	9908.35	8880.17	10625.6	10619.5	10712.4	12902.5
PBANKA_0401700	2879.9	2433.56	2094.58	2258.64	2180.39	2627.22
PBANKA_0401800	10431.4	10233.3	10122.8	10838.5	10561.4	13265.8
PBANKA_0401900	4388.54	3649.82	3936.69	2949.14	3392.67	3171.6
PBANKA_0402000	1383.16	1439.56	1488.85	1498.9	1440.39	1810.14
PBANKA_0402100	2737.92	2361.53	2336.66	1835.73	2180.39	4677.13
PBANKA_0402200	130.988	140.971	166.236	312.504	262.375	133.779
PBANKA_0402300	1329.11	1360.32	1165.73	776.582	924.203	2519.17
PBANKA_0402400	611.886	495.973	396.889	344.316	353.403	903.525
PBANKA_0402500	1570.02	2357.41	1336.13	2369.04	2865.78	914.845
PBANKA_0402600	192.359	132.74	59.2217	228.296	149.929	146.128
PBANKA_0402700	9403.63	19296.6	7993.89	20346.4	25470.7	4427.07
PBANKA_0402800	5186.38	4877.41	3415.12	3441.29	3592.93	3370.21
PBANKA_0402900	1851.23	1576.41	2149.64	1981.69	2007.97	1584.77
PBANKA_0403000	19713.2	19295.6	18059.5	16543.1	17544.9	16177
PBANKA_0403100	1376.74	1113.37	1176.12	1270.6	1293.67	1474.66
PBANKA_0403200	173.124	247.986	207.796	296.598	201.333	237.716
PBANKA_0403300	272.967	356.03	253.511	572.612	571.871	520.71
PBANKA_0403400	1391.4	1315.05	1397.42	1072.24	1075.2	932.339
PBANKA_0403500	1337.36	1317.11	1671.72	1289.31	1290.46	1884.23
PBANKA_0403600	4688.99	4624.28	4033.31	5774.77	5074.02	6472.86
PBANKA_0403700	2991.65	3449.17	3001.61	2862.12	2857.21	3180.86
PBANKA_0403800	8398.78	8141.36	8524.81	9213.25	9782.85	7410.35
PBANKA_0403900	3000.81	2600.25	2881.09	2365.3	2573.42	2681.76
PBANKA_0404000	4606.55	4619.13	3196.93	4808.26	4171.23	4904.56
PBANKA_0404100	3727.19	3168.26	2455.1	1671.05	1807.71	6761
PBANKA_0404200	7667.82	7484.86	8840.66	7552.49	7987.99	9715.47
PBANKA_0404300	470.823	707.944	800.013	1648.6	1849.48	1296.63
PBANKA_0404400	4416.02	3696.13	4013.57	2999.66	3024.28	5233.86
PBANKA_0404500	2941.27	2770.04	2805.24	2186.59	2250	2861.85
PBANKA_0404600	2916.54	3313.34	4656.7	4578.09	4601.74	3513.25
PBANKA_0404700	6959.75	7045.49	7850.52	8515.27	8477.4	9127.87
PBANKA_0404800	13726.2	12048.4	11474.5	8420.77	8867.21	22972
PBANKA_0404900	3663.07	3568.53	4543.45	3080.13	3346.62	4355.03
PBANKA_0405000	1132.17	1089.7	1429.63	1040.43	1024.87	1272.96
PBANKA_0405100	3434.07	3252.63	3525.25	2645.06	2571.28	2914.33
PBANKA_0405200	18964.8	19671.2	25316.8	28731.7	29487.8	24072.1
PBANKA_0405300	23617.2	24153.5	23823.8	19805.6	22714.2	21170.1
PBANKA_0405310	76.9438	69.9712	62.3387	40.2325	44.9786	33.9594
PBANKA_0405400	24528.6	23123.4	22432.6	22273.9	23386.7	17534.4
PBANKA_0405500	32700.2	36855.3	40138.8	34905	34493.2	29124.8
PBANKA_0405600	234.495	369.407	235.848	706.409	872.799	218.163
PBANKA_0405700	1078.13	1001.21	1315.35	1038.56	1115.9	813.996
PBANKA_0405800	2629.83	2030.19	1708.08	1001.14	1074.13	3949.58
PBANKA_0405900	830.81	822.162	738.713	427.588	428.368	1338.82
PBANKA_0406000	9728.81	8487.1	7811.03	6047.98	6696.46	14856.7
PBANKA_0406100	1733.98	1664.9	1815.09	1904.96	1825.92	2307.18
PBANKA_0406200	245.487	320.016	302.342	1148.97	1124.47	578.339
PBANKA_0406300	1520.56	1474.54	2520.56	1858.18	1810.92	2254.7
PBANKA_0406400	1028.67	815.988	448.838	339.638	446.573	1475.69
PBANKA_0406500	13810.5	12824.3	17207.5	15146.2	17116.5	15452.5
PBANKA_0406600	1240.26	1314.02	550.658	614.716	486.197	1019.81
PBANKA_0406650	40.3039	60.7103	6.23387	50.5246	38.5531	6.17443
PBANKA_0406700	2695.78	2570.41	2907.06	2776.05	2933.25	2465.66
PBANKA_0406800	4979.36	4489.48	5275.93	3966.18	4432.53	4756.37
PBANKA_0406900	916.914	909.626	245.199	243.267	167.063	464.112
PBANKA_0407000	1884.21	1806.9	2305.49	2189.4	2404.21	2095.19
PBANKA_0407100	12503.4	11320.9	10486.4	11136	11428.9	15606.9
PBANKA_0407200	1378.58	1755.45	1690.42	2082.74	2034.75	1249.29
PBANKA_0407300	254.647	437.32	297.148	440.687	465.85	162.593
PBANKA_0407400	2238.7	2226.73	1409.89	1917.13	1986.56	4195.53
PBANKA_0407500	1836.58	1606.25	1753.79	1549.42	1628.87	1555.96
PBANKA_0407550	12.824	13.3769	4.15591	20.5841	17.1347	3.08722
PBANKA_0407600	12723.2	12214.1	12695.3	16122	18550.5	11324.9
PBANKA_0407700	16608	17447.5	18759.8	16946.3	16973	16744
PBANKA_0407800	1244.84	1376.79	1467.04	1671.05	1596.74	1195.78
PBANKA_0407900	1680.86	1874.82	1998.99	1671.05	1704.9	1608.44
PBANKA_0408000	1208.2	987.829	1159.5	1216.33	1308.66	1190.64
PBANKA_0408100	997.521	1095.87	1441.06	1384.75	1193	1048.62
PBANKA_0408200	215.259	375.581	203.64	227.361	272.013	187.291
PBANKA_0408300	4572.66	4836.25	3249.92	5299.47	5215.38	4586.57
PBANKA_0408400	5998.87	6313.88	6621.4	7094.03	7448.24	5301.78
PBANKA_0408500	1057.06	770.713	644.166	373.321	381.247	1206.07
PBANKA_0408600	3914.97	3324.66	3642.66	3275.68	3309.14	2773.35
PBANKA_0408700	2588.61	2151.62	2273.28	1896.54	1903.02	2148.7
PBANKA_0408800	2736.08	2666.11	2814.59	2392.43	2386.01	2449.19
PBANKA_0408900	3179.43	2648.62	3245.77	2316.65	2320.68	2768.2
PBANKA_0409000	1987.71	2010.64	2438.48	1937.71	2027.25	2124
PBANKA_0409100	3221.56	4001.74	5130.47	4791.42	4055.57	3989.71
PBANKA_0409200	2601.43	2403.72	2433.29	2049.99	2261.78	2339.08
PBANKA_0409300	7097.15	7665.97	8598.58	10827.2	9323.42	8092.62
PBANKA_0409400	7782.32	8822.55	7514.93	18814.8	16950.5	15273.5
PBANKA_0409500	1884.21	1598.02	2028.08	2340.97	2229.65	1384.1
PBANKA_0409600	1268.66	1181.28	1502.36	1882.51	1573.18	1060.97
PBANKA_0409700	1057.98	2026.08	1091.97	2074.32	2469.54	691.536
PBANKA_0409800	8461.99	7320.23	8074.93	5740.16	5841.86	11812.7
PBANKA_0409900	591.734	673.988	871.702	664.305	730.367	429.123
PBANKA_0410000	2041.76	2300.82	2623.42	2635.7	2680.51	2360.69
PBANKA_0410100	1288.81	1210.09	1440.02	1336.09	1218.71	1209.16
PBANKA_0410200	288.539	242.841	292.992	396.712	314.85	289.169
PBANKA_0410300	4742.12	4493.59	5603.21	3737.88	4044.86	5771.04
PBANKA_0410400	2207.55	1976.69	1214.56	1513.87	1603.17	3724.21
PBANKA_0410500	8270.54	7918.07	7499.34	6843.28	7514.64	8089.54
PBANKA_0410541	48.5479	33.9566	25.9744	53.3315	31.0567	24.6977
PBANKA_0410561	5.49599	5.14494	3.11693	6.54948	11.7801	3.08722
PBANKA_0410600	20821.5	21847.5	22474.1	17103.5	19174.8	16584.5
PBANKA_0410650	79.6918	101.87	88.3131	192.742	170.276	137.896
PBANKA_0410700	1808.18	1637.12	2093.54	1116.22	1321.51	1818.37
PBANKA_0410800	4120.16	4023.35	4529.94	3900.69	4066.28	4516.6
PBANKA_0410900	625.626	688.394	772.999	763.483	777.487	632.879
PBANKA_0411000	339.835	342.653	501.826	370.514	387.673	334.448
PBANKA_0411100	2279.92	2079.59	2455.1	2374.66	2193.24	1868.79
PBANKA_0411200	1467.43	1606.25	1888.86	1677.6	1729.53	1258.56
PBANKA_0411300	948.058	1210.09	1255.09	3689.23	3641.13	1324.42
PBANKA_0411400	3903.07	3826.81	3934.61	5524.96	5341.75	4801.65
PBANKA_0411500	2099.47	1698.86	2150.68	1697.25	1976.92	2582.97
PBANKA_0411600	1231.1	1374.73	1216.64	1471.76	1376.13	1772.06
PBANKA_0411700	5414.46	5215.94	6492.57	4643.58	5000.12	5327.51
PBANKA_0411800	2512.58	2579.67	3093.04	2369.98	2357.09	2048.88
PBANKA_0411900	398.459	295.32	435.332	320.925	269.872	347.826
PBANKA_0411950	1505.9	1354.15	1348.59	1168.62	1195.15	1353.23
PBANKA_0412000	309.607	340.595	272.212	209.584	180.985	315.925
PBANKA_0412100	2712.27	2721.68	3167.84	2862.12	3368.04	2526.37
PBANKA_0412200	2210.3	2037.4	2078.99	1569.07	1549.62	1583.74
PBANKA_0412300	1300.72	1417.95	1436.91	1167.68	1084.84	1516.85
PBANKA_0412400	95.2637	126.566	100.781	119.762	104.95	204.785
PBANKA_0412500	437.847	344.711	223.38	258.237	280.581	447.646
PBANKA_0412600	270.219	256.218	217.146	236.717	270.943	258.297
PBANKA_0412700	643.946	551.538	667.024	530.508	557.949	664.781
PBANKA_0412800	5262.41	4914.45	5303.98	4477.04	5369.59	4951.89
PBANKA_0412900	281.211	463.045	185.977	603.488	572.942	225.367
PBANKA_0413000	336.171	418.798	416.63	666.176	848.168	589.658
PBANKA_0413200	3213.32	2647.59	3081.61	1782.4	2017.61	3068.69
PBANKA_0413300	2316.56	2130.01	3009.92	2689.03	2901.12	2518.14
PBANKA_0413400	151.14	278.856	228.575	602.553	646.835	611.269
PBANKA_0413500	2051.83	2425.33	1883.67	2816.28	2732.99	1950.09
PBANKA_0413600	2273.51	2374.91	2675.37	2209.98	2238.22	2118.86
PBANKA_0413700	255.563	335.45	342.863	340.573	287.006	198.611
PBANKA_0413800	132.82	173.899	192.211	201.163	194.907	160.535
PBANKA_0413900	870.198	859.206	1069.11	1244.4	1152.31	805.763
PBANKA_0414000	1597.5	1390.16	1525.22	1790.82	1572.11	1721.64
PBANKA_0414100	10164.8	10513.2	11173.2	9977.67	9976.68	11823
PBANKA_0414200	1588.34	1621.69	2049.9	2016.31	2004.76	1942.89
PBANKA_0414300	1217.36	1061.92	830.143	683.018	699.31	2041.68
PBANKA_0414400	8174.36	7624.81	9313.4	6221.07	6608.64	10666.3
PBANKA_0414500	3519.26	3309.23	4811.51	3155.92	3197.76	4758.43
PBANKA_0414600	32030.6	30275.9	28143.8	26230.7	28344	25114.5
PBANKA_0414700	4876.77	5188.16	3436.94	4213.19	4283.68	3417.55
PBANKA_0414800	2172.75	2406.8	2862.38	2733.94	2839.01	2209.42
PBANKA_0414900	368.231	448.639	343.902	747.577	651.119	310.78
PBANKA_0415000	2782.8	2433.56	2864.46	2654.41	2686.94	3828.15
PBANKA_0415100	1131.26	782.031	824.948	494.954	442.29	1205.04
PBANKA_0415200	2471.36	2453.11	2428.09	1521.35	1450.02	2954.47
PBANKA_0415300	2356.86	2324.49	2068.6	2493.48	2316.4	2485.21
PBANKA_0415400	1356.59	1354.15	1275.86	1206.04	1034.51	1851.3
PBANKA_0415500	5672.77	4829.04	5439.05	5487.53	5808.67	6742.48
PBANKA_0415600	2891.8	3173.4	2423.93	3305.62	2946.1	2423.46
PBANKA_0415700	3785.82	4002.77	3771.49	4037.29	3776.06	4042.2
PBANKA_0415800	169.46	221.233	278.446	587.582	710.019	239.774
PBANKA_0415900	301.363	199.624	222.341	257.301	250.595	372.524
PBANKA_0416000	59659.8	49609.6	50563.9	20164	22064.1	89156.7
PBANKA_0416100	1536.13	1752.37	1633.27	4997.26	4708.83	3605.87
PBANKA_0416200	4307.02	4437	3736.16	4468.62	4475.37	4145.1
PBANKA_0416300	7734.68	6386.93	5273.85	5149.77	5468.11	9421.15
PBANKA_0416400	1674.44	1333.57	1463.92	1074.12	1133.03	1772.06
PBANKA_0416500	11409.7	10219.9	10278.6	10590.5	10483.2	16131.7
PBANKA_0416600	4347.32	4042.9	4502.93	3694.85	4447.53	7493.7
PBANKA_0416700	6134.44	4722.03	4435.4	2229.63	2574.49	6401.86
PBANKA_0416800	7933.46	8104.32	8241.17	6953.68	7544.63	9206.08
PBANKA_0416900	1562.69	1276.98	1628.08	1557.84	1704.9	1324.42
PBANKA_0417000	2530.9	2231.88	2901.86	2864.93	2911.83	2137.38
PBANKA_0417100	197.855	312.813	207.796	333.088	265.588	128.634
PBANKA_0417200	4999.51	9270.16	4639.04	9836.39	10767	1865.71
PBANKA_0417300	9894.61	9764.07	11281.2	11637.5	11079.7	10508.9
PBANKA_0417400	4270.38	4107.72	3847.33	3027.73	3464.42	5847.19
PBANKA_0417500	21029.5	22101.7	22468.9	19582	18916.7	18055.1
PBANKA_0417600	1425.29	3019.05	1276.9	3515.2	4282.61	781.066
PBANKA_0417700	4769.6	4244.58	4000.06	2571.14	2868.99	6319.53
PBANKA_0417800	4708.23	4547.1	2104.97	2122.03	2060.45	5790.59
PBANKA_0417900	6542.05	6269.63	6627.64	5496.89	5890.06	8019.56
PBANKA_0418000	14469.1	13830.6	11307.2	16133.3	14762.6	11712.9
PBANKA_0418100	5638.88	5890.96	4035.39	3389.83	2591.62	9070.24
PBANKA_0418200	10722.7	9996.63	11365.4	7890.26	8431.35	13748.4
PBANKA_0418300	3941.54	4115.96	4221.37	3520.82	3643.27	2726.01
PBANKA_0418400	418.611	401.306	439.488	473.434	459.424	680.217
PBANKA_0418500	4833.72	5599.76	1500.28	1328.61	1302.24	2141.5
PBANKA_0500100	0	0	0	0	0	0
PBANKA_0500200	0.915998	2.05798	0	0	0	0
PBANKA_0500600	7.32798	1.02899	0	0.935641	0	1.02907
PBANKA_0500700	1737.65	1828.51	1724.7	932.834	1001.31	725.496
PBANKA_0500721	0	0	1.03898	0	0	0
PBANKA_0500741	0.915998	1.02899	0	0.935641	0	0
PBANKA_0500781	2.74799	7.20292	2.07796	0	0	0
PBANKA_0500950	0	2.05798	1.03898	0.935641	0	0
PBANKA_0500971	240.907	201.682	210.912	20.5841	16.0638	15.4361
PBANKA_0501000	5.49599	9.2609	2.07796	61.7523	70.6807	129.663
PBANKA_0501051	0	3.08697	0	0.935641	1.07092	1.02907
PBANKA_0501100	7232.72	6941.56	9007.94	8593.86	9720.73	7148.96
PBANKA_0501200	338.919	444.523	242.082	691.438	553.665	675.071
PBANKA_0501300	4881.35	4180.78	4384.49	3720.11	4604.95	8082.33
PBANKA_0501400	2719.6	1620.66	683.647	445.365	417.659	1851.3
PBANKA_0501500	2606.01	2284.36	3094.08	2254.89	2323.89	3106.77
PBANKA_0501600	901.342	719.263	223.38	261.044	246.311	683.304
PBANKA_0501700	1058.89	1079.41	674.296	870.146	967.04	1074.35
PBANKA_0501800	1586.51	1695.77	468.579	589.454	597.573	748.135
PBANKA_0501900	1699.18	1731.79	2053.02	2364.36	2160.04	2551.07
PBANKA_0502000	1060.73	2152.64	1409.89	1790.82	1914.8	538.205
PBANKA_0502100	1127.59	1266.69	1374.57	1803.92	1776.66	1441.73
PBANKA_0502200	6711.51	6442.5	8403.25	7743.36	8079.01	8393.11
PBANKA_0502300	2679.29	2881.17	3927.34	3099.78	2932.18	3004.89
PBANKA_0502400	448.839	403.364	627.543	541.736	584.722	544.379
PBANKA_0502500	5380.57	5945.5	3382.91	3881.04	4146.6	6409.06
PBANKA_0502600	7395.76	6172.9	7009.98	5918.86	5861.14	9752.52
PBANKA_0502650	1374.91	2480.89	1358.98	2772.3	3133.51	556.728
PBANKA_0502700	3003.56	3465.63	2993.29	3356.14	3248.1	2126.06
PBANKA_0502800	3260.95	3826.81	2176.66	4225.35	3658.26	2685.88
PBANKA_0502900	1221.02	1279.03	1284.18	1224.75	1282.96	1027.01
PBANKA_0503000	329.759	443.494	423.903	596.003	587.935	616.414
PBANKA_0503100	475.403	447.61	558.97	605.36	640.41	482.635
PBANKA_0503200	12506.1	11899.2	10233.9	11305.3	10772.4	14606.6
PBANKA_0503300	4673.42	6618.46	3481.61	7015.43	7336.87	4050.43
PBANKA_0503400	138.316	99.8119	102.859	74.8513	51.4041	95.7037
PBANKA_0503500	2966.92	4577.97	2150.68	6267.86	7335.8	1927.45
PBANKA_0503600	18020.4	16349.6	15265.7	14274.1	16431.1	13534.4
PBANKA_0503700	4283.2	4020.26	3801.62	4491.08	4190.51	6794.96
PBANKA_0503800	805.162	1158.64	732.479	1137.74	1492.86	806.793
PBANKA_0503900	1141.33	994.003	890.404	381.741	412.304	1992.28
PBANKA_0504000	3115.31	3092.11	3315.38	3876.36	4113.4	3295.09
PBANKA_0504100	296.783	274.74	162.081	241.395	184.198	362.233
PBANKA_0504200	2259.77	2727.85	2041.59	2292.32	2149.33	1333.68
PBANKA_0504300	265.639	396.161	421.825	971.195	1305.45	291.227
PBANKA_0504400	3917.72	7540.43	3920.06	8902.62	10014.2	1951.12
PBANKA_0504500	1839.32	1862.47	1857.69	2141.68	2009.04	2589.15
PBANKA_0504600	2680.21	2534.4	3099.27	3088.55	2811.16	3492.67
PBANKA_0504700	1736.73	1648.44	1499.24	1814.21	1547.48	1881.14
PBANKA_0504800	2324.8	2303.91	2402.12	2957.56	2447.05	2863.91
PBANKA_0504900	3068.59	3017	2738.75	2689.03	2814.38	1938.77
PBANKA_0505000	32.9759	56.5944	33.2473	132.861	168.134	92.6165
PBANKA_0505100	12602.3	11346.7	12316	10269.6	10724.2	14574.7
PBANKA_0505200	3746.43	3800.06	3552.26	2857.45	3293.08	6228.97
PBANKA_0505300	1274.15	1002.24	829.104	911.314	846.026	929.252
PBANKA_0505400	2104.05	1981.83	2449.91	2217.47	2402.07	3177.77
PBANKA_0505500	888.518	893.162	903.911	1167.68	1118.04	929.252
PBANKA_0505600	3712.54	3731.11	3868.11	3384.21	3356.26	4780.04
PBANKA_0505700	3143.7	3155.91	3113.82	2842.48	2674.09	2416.26
PBANKA_0505800	3166.6	3494.45	3922.14	4105.59	4494.65	3819.92
PBANKA_0505900	5300.88	4996.77	2888.36	4117.75	3405.52	3909.44
PBANKA_0506000	4659.68	3966.75	2704.46	2634.76	2154.69	6222.8
PBANKA_0506100	16796.6	15189.9	13516.1	11146.3	9983.11	27675.9
PBANKA_0506200	3774.83	3922.51	1724.7	2102.38	1861.26	2189.87
PBANKA_0506300	966.377	1032.08	1097.16	1012.36	1022.73	883.973
PBANKA_0506400	2912.87	2529.25	2551.73	2246.47	2312.11	2884.49
PBANKA_0506500	2583.11	2589.96	2707.58	2597.34	2615.18	2437.87
PBANKA_0506600	8241.23	9217.68	11041.2	9162.73	8918.62	12005.2
PBANKA_0506700	2260.68	2425.33	2833.29	3091.36	3766.42	2742.48
PBANKA_0506800	2500.67	2487.07	3077.45	3313.1	3245.96	3029.59
PBANKA_0506900	1815.51	1880.99	1065.99	1518.54	1904.09	1722.67
PBANKA_0507000	2481.44	2420.18	2360.56	2903.29	2969.66	4169.8
PBANKA_0507100	3926.88	3793.88	4151.75	3537.66	3757.86	5075.38
PBANKA_0507200	696.158	704.857	618.192	724.186	641.481	639.054
PBANKA_0507300	1819.17	1843.95	1601.06	4503.24	4362.92	3691.28
PBANKA_0507400	2228.62	2011.67	3070.18	2345.65	2822.94	2320.56
PBANKA_0507500	929.738	830.394	854.04	702.666	857.806	795.473
PBANKA_0507600	930.654	926.09	855.079	884.18	821.395	937.485
PBANKA_0507700	176.788	146.116	116.365	151.574	143.503	168.768
PBANKA_0507800	850.962	1007.38	1096.12	1807.66	1778.8	1067.15
PBANKA_0507900	153.888	285.03	267.017	625.944	825.679	310.78
PBANKA_0508000	13.74	11.3189	8.31182	1.87128	10.7092	12.3489
PBANKA_0508100	36313.8	36874.8	24063.8	42310.6	38518.8	46557.3
PBANKA_0508200	695.242	667.814	801.052	587.582	592.218	649.344
PBANKA_0508300	178.62	244.899	170.392	341.509	294.503	255.21
PBANKA_0508400	2016.11	1871.73	2286.79	1457.73	1695.27	2303.06
PBANKA_0508500	1951.99	1706.06	2040.55	1437.14	1628.87	2230
PBANKA_0508600	777.682	881.843	911.183	1280.89	1259.4	1440.7
PBANKA_0508700	586.238	500.089	768.843	498.696	473.346	668.897
PBANKA_0508800	937.982	977.539	1011.96	1276.21	1060.21	772.833
PBANKA_0508900	1585.59	1689.6	2050.94	1889.06	1814.14	1783.38
PBANKA_0509000	22272.5	21043.9	20828.4	19711.1	21372.3	16331.4
PBANKA_0509100	1592.92	1621.69	1994.84	2224.95	2185.75	1464.37
PBANKA_0509200	8910.82	9816.55	9112.87	8631.29	8015.83	9385.14
PBANKA_0509300	4245.65	3758.9	3704.99	3321.52	3277.01	6802.17
PBANKA_0509400	676.922	668.843	824.948	828.978	894.218	962.182
PBANKA_0509500	3848.11	3610.72	3576.16	3998.93	4245.12	4271.68
PBANKA_0509600	1188.96	796.437	363.642	392.969	319.134	1140.21
PBANKA_0509700	853.71	891.104	582.866	1210.72	1227.27	1376.9
PBANKA_0509800	1241.18	1106.16	1476.39	1355.74	1614.95	1045.54
PBANKA_0509900	2066.49	1903.63	2454.07	2352.2	2437.41	1785.44
PBANKA_0510000	1592	1317.11	1230.15	981.487	1161.95	1657.84
PBANKA_0510100	2444.8	2769.01	1261.32	2095.84	2272.49	3382.56
PBANKA_0510200	2627.08	3708.48	5289.44	5408	3862.81	2606.64
PBANKA_0510300	1448.19	2046.66	1325.74	2626.34	2631.25	478.519
PBANKA_0510400	1504.07	1720.47	1961.59	2689.97	2865.78	1504.5
PBANKA_0510500	98.9277	184.189	161.042	245.138	232.389	163.622
PBANKA_0510600	205.183	224.32	234.809	734.478	878.154	371.495
PBANKA_0510700	64.1198	77.1742	67.5335	24.3267	19.2765	97.7618
PBANKA_0510800	4954.63	5166.55	1806.78	1936.78	1809.85	3590.43
PBANKA_0510900	25563.7	26936.9	27739.7	26151.2	28685.6	23162.4
PBANKA_0511000	39.3879	20.5798	16.6236	11.2277	11.7801	43.221
PBANKA_0511100	621.962	621.509	287.797	224.554	259.162	1136.1
PBANKA_0511200	4438.92	4930.91	3872.27	4909.31	3375.54	3693.34
PBANKA_0511300	1230.18	1252.28	1567.82	1621.47	1818.42	1570.36
PBANKA_0511400	8531.6	8861.65	5480.61	3271.94	3022.13	9608.45
PBANKA_0511500	2952.26	2528.23	2623.42	2114.55	2555.21	3274.51
PBANKA_0511600	633.87	587.553	794.818	508.989	574.013	586.571
PBANKA_0511700	1932.75	2523.08	1822.37	3072.64	3097.1	1395.42
PBANKA_0511800	3308.58	2684.63	2198.48	1427.79	1749.88	4694.63
PBANKA_0511900	45399.6	46699.6	47795.1	40373.8	44835.1	46786.8
PBANKA_0512000	1157.82	2207.18	1065.99	2138.87	2369.94	500.129
PBANKA_0512100	2444.8	2620.83	2003.15	2217.47	2213.59	1975.82
PBANKA_0512200	1013.09	1035.16	706.505	840.205	933.842	543.35
PBANKA_0512300	941.646	884.93	909.105	683.953	629.701	950.863
PBANKA_0512400	3045.69	3401.84	2777.19	2533.71	2168.61	1401.6
PBANKA_0512500	2883.56	3688.92	2664.98	2419.57	2262.85	1241.06
PBANKA_0512600	3035.62	2774.15	2915.37	2137	2039.03	3005.92
PBANKA_0512700	4169.62	4025.4	2611.99	2548.69	2635.53	5524.06
PBANKA_0512800	8076.35	8306	3906.56	4841	5271.06	4956.01
PBANKA_0512900	3532.09	3352.45	3554.34	2640.38	2681.58	4363.27
PBANKA_0513000	562.423	494.944	214.029	323.732	289.148	452.792
PBANKA_0513100	915.998	853.032	812.481	891.666	835.317	548.495
PBANKA_0513200	1218.28	1231.7	1142.88	1179.84	1151.24	886.031
PBANKA_0513300	1142.25	1148.35	1482.62	1482.99	1277.61	1217.39
PBANKA_0513400	1714.75	1612.43	1817.17	1554.1	1629.94	1862.62
PBANKA_0513500	30.2279	34.9856	55.0658	129.118	109.234	26.7559
PBANKA_0513600	36954.1	35192.4	49264.2	37381.7	33577.6	16775.9
PBANKA_0513700	73.2798	75.1162	24.9355	33.6831	23.5602	52.4827
PBANKA_0513800	2923.86	3031.4	3183.43	2096.77	2308.9	3882.69
PBANKA_0513900	2955.01	2991.27	1628.08	2735.81	2994.29	5901.73
PBANKA_0514000	2493.35	2259.66	2197.44	2177.24	2404.21	2302.03
PBANKA_0514100	12388.9	12633.9	12322.3	12450.6	12280.2	13923.3
PBANKA_0514200	975.537	892.133	379.227	361.157	384.46	887.06
PBANKA_0514300	2576.7	3403.9	1495.09	5028.13	3990.25	1833.81
PBANKA_0514400	281.211	341.624	375.071	582.904	440.148	218.163
PBANKA_0514500	3872.84	3182.66	4392.8	3848.29	3517.97	4861.34
PBANKA_0514600	2753.49	2501.47	3391.22	2224.02	2347.45	2996.66
PBANKA_0514700	1416.13	1457.05	1918.99	1326.74	1360.07	1432.47
PBANKA_0514800	1689.1	1820.28	1609.38	1788.01	1959.78	1777.21
PBANKA_0514900	54329.6	90922.5	37194.4	110197	122587	20702.9
PBANKA_0515000	45626.8	73385.4	36639.5	86160.3	97556.5	15445.3
PBANKA_0515100	422.275	344.711	475.852	328.41	344.836	364.292
PBANKA_0515200	631.122	589.611	331.434	424.781	381.247	561.873
PBANKA_0515300	3230.72	3180.6	2635.89	1658.89	1738.1	5537.44
PBANKA_0515350	63.2038	113.189	73.7674	193.678	151	68.9478
PBANKA_0515400	2644.49	2702.12	3298.75	2473.83	2036.89	3107.8
PBANKA_0515500	1345.6	1250.22	1093	1448.37	1465.02	1056.86
PBANKA_0515600	677.838	572.118	423.903	140.346	147.787	1001.29
PBANKA_0515700	488.227	470.248	521.567	438.815	551.523	535.117
PBANKA_0515800	3089.66	3032.43	2978.75	2124.84	2201.81	2661.18
PBANKA_0515900	7224.47	7833.69	6730.5	6901.29	6476.92	9741.2
PBANKA_0516000	963.629	1684.45	768.843	1532.58	1536.77	498.071
PBANKA_0516100	654.022	740.872	991.185	868.275	925.274	878.828
PBANKA_0516200	6159.17	6134.83	6112.31	5325.67	4851.26	8372.53
PBANKA_0516300	4484.72	4618.1	5309.18	5193.74	5142.55	5704.15
PBANKA_0516400	585.322	647.234	616.114	746.641	669.325	477.489
PBANKA_0516500	6629.99	7238.94	7917.01	6128.45	5732.63	7311.56
PBANKA_0516600	2271.67	2202.04	3398.5	3092.29	3408.74	2948.29
PBANKA_0516700	2702.19	2652.73	2761.6	2884.58	2812.23	3231.29
PBANKA_0516800	2769.06	2603.34	3685.25	2837.8	3147.43	2989.45
PBANKA_0516900	18949.2	17962	16041.8	19991.8	21722.5	16510.4
PBANKA_0517000	37305.8	39286.8	40631.3	38011.3	42125.7	34492.4
PBANKA_0517100	1308.96	1385.02	1650.94	1171.42	1291.53	1011.58
PBANKA_0517200	5394.31	5626.51	6191.27	5991.84	6347.34	4440.45
PBANKA_0517300	2322.05	2552.92	2557.96	2575.82	2628.04	2908.16
PBANKA_0517400	10429.5	10531.7	9996	9763.41	9722.88	14281.5
PBANKA_0517500	14322.5	14265.9	11706.2	10501.6	10889.1	8372.53
PBANKA_0517600	5906.35	10773.5	4527.86	11468.1	12678.6	2481.09
PBANKA_0517700	2469.53	2365.65	2812.51	2770.43	2723.35	2711.6
PBANKA_0517800	5379.65	4648.97	5514.89	3959.63	4391.84	5731.93
PBANKA_0517900	1323.62	1230.67	1467.04	1068.5	1231.56	1489.07
PBANKA_0518000	1451.86	1385.02	1580.29	1803.92	1863.4	1784.41
PBANKA_0518100	67.7838	124.508	36.3642	78.5938	73.8934	61.7443
PBANKA_0518200	3031.04	3143.56	4174.61	3579.76	3769.64	4411.63
PBANKA_0518300	3893.91	3676.58	3279.01	3994.25	3778.2	4695.66
PBANKA_0518400	877.526	657.524	816.636	455.657	559.02	1164.91
PBANKA_0518500	1573.68	1957.14	1191.71	1838.53	2099	1393.36
PBANKA_0518600	1204.54	1127.77	1609.38	2027.53	2016.54	1172.11
PBANKA_0518700	16456.8	16262.1	15194	13426.4	14527	15348.6
PBANKA_0518800	3261.87	3383.32	3240.57	3707.01	3761.07	2554.16
PBANKA_0518900	481.815	498.031	488.319	535.186	538.672	1546.7
PBANKA_0519000	22070	17887.9	7296.74	4172.02	5091.15	22692.1
PBANKA_0519100	19177.3	16890.9	7765.32	3680.81	4012.73	21167
PBANKA_0519200	11704.6	10812.6	3298.75	2627.28	2800.45	6073.58
PBANKA_0519300	4492.05	3795.94	1856.65	720.443	844.955	4765.63
PBANKA_0519400	13434	11777.8	6506.08	3050.19	3445.15	22791.9
PBANKA_0519500	963.629	998.119	866.507	1515.74	1000.24	632.879
PBANKA_0519600	1137.67	1436.47	1891.98	1654.21	1489.65	1002.32
PBANKA_0519700	4726.55	4800.23	6378.28	5775.71	5737.99	4863.39
PBANKA_0519800	3972.68	3839.16	4935.14	3035.22	3126.01	5786.47
PBANKA_0519900	16639.1	18126.7	14369.1	15920.9	15987.8	17609.5
PBANKA_0520000	2754.4	2515.88	3389.15	2532.78	2926.82	4106
PBANKA_0520100	883.022	1079.41	757.415	1504.51	1090.2	967.328
PBANKA_0520200	11541.6	11376.5	11552.4	10594.3	11129	8150.25
PBANKA_0520300	1796.27	1481.74	2056.14	1336.09	1515.35	1802.93
PBANKA_0520400	1976.72	1822.34	1179.24	942.19	1015.23	3254.96
PBANKA_0520500	5619.65	5020.44	4805.27	3995.19	4327.58	6817.6
PBANKA_0520600	3539.41	3785.65	4455.14	4459.26	4410.05	3455.62
PBANKA_0520700	2891.8	3066.39	3131.48	3745.37	3937.77	2759.97
PBANKA_0520800	725.47	829.365	915.339	1071.31	910.281	574.222
PBANKA_0520900	19132.4	16427.8	14956.1	13728.7	14736.9	17910
PBANKA_0521000	3538.5	3261.89	4618.26	3250.42	3508.33	3177.77
PBANKA_0521100	790.506	620.48	824.948	659.627	678.963	650.374
PBANKA_0521200	294.035	449.668	535.073	1849.76	1873.04	526.885
PBANKA_0521221	43.9679	58.6524	18.7016	136.604	132.794	39.1047
PBANKA_0521241	287.623	339.566	155.847	2036.89	1855.9	240.803
PBANKA_0521261	945.31	1006.35	519.489	5694.31	4757.02	1116.54
PBANKA_0521300	14040.4	14163	10443.8	12750	12564	11879.6
PBANKA_0521400	3152.86	2847.21	2695.11	2236.18	2062.59	2212.5
PBANKA_0521500	62.2878	72.0292	52.9879	193.678	169.205	81.2967
PBANKA_0521600	2803.87	2581.73	3148.1	4103.72	4124.11	3322.87
PBANKA_0521700	6020.85	6473.37	2688.87	8929.75	7060.57	5015.7
PBANKA_0521800	370.979	411.596	454.033	433.202	441.219	512.478
PBANKA_0521900	1049.73	1194.66	1267.55	2080.86	2136.48	1788.53
PBANKA_0522000	1176.14	1314.02	1360.02	1316.45	1077.34	1243.12
PBANKA_0522100	235.411	292.233	324.161	951.547	995.955	342.681
PBANKA_0522200	537.691	888.017	463.384	1109.67	1341.86	164.652
PBANKA_0522300	165.796	189.334	123.638	283.499	330.914	77.1804
PBANKA_0522400	354.491	498.031	357.408	566.998	654.332	558.786
PBANKA_0522500	1741.31	1599.05	1464.96	1465.21	1436.1	1223.57
PBANKA_0522600	7443.4	8126.95	7312.32	10011.4	8069.38	7974.28
PBANKA_0522700	26182	26205.3	29164.1	29350.1	36020.4	42423.5
PBANKA_0522800	25688.2	23721.3	24496	21044.4	21886.4	22962.7
PBANKA_0522900	4901.5	4458.61	3446.29	4768.02	4150.88	6249.55
PBANKA_0523000	196.023	192.421	151.691	168.415	144.574	171.855
PBANKA_0523100	3713.45	3648.79	4123.7	3489	3919.56	3737.59
PBANKA_0523200	681.502	623.567	686.764	598.81	585.793	646.257
PBANKA_0523300	2498.84	2234.96	2736.67	2038.76	2049.74	2661.18
PBANKA_0523400	760.278	848.916	1043.13	799.973	600.786	871.624
PBANKA_0523500	371.895	368.378	360.525	242.331	267.73	317.983
PBANKA_0523600	1861.31	1638.15	1976.14	1653.28	1869.82	1608.44
PBANKA_0523700	5391.56	4254.87	1868.08	1166.74	1084.84	4213.02
PBANKA_0523800	965.461	683.249	247.277	161.866	176.702	688.449
PBANKA_0523900	15420.8	22124.3	10621.5	18721.2	21263.1	13703.1
PBANKA_0524000	2730.59	2841.04	3089.92	2439.22	2260.71	3019.3
PBANKA_0524100	1001.19	967.249	748.064	610.038	578.296	371.495
PBANKA_0524200	9811.25	9976.05	11359.1	7395.3	8284.63	7731.42
PBANKA_0524300	41755.7	42130.9	36728.9	38272.4	41036.6	35156.2
PBANKA_0524400	4127.49	3462.55	3139.79	2204.37	2592.7	2508.88
PBANKA_0524500	657.686	774.829	283.641	217.069	161.709	332.39
PBANKA_0524600	1115.69	1082.5	1315.35	937.512	953.118	904.554
PBANKA_0524700	20784.9	21435.9	18121.8	18921.5	17502	15249.8
PBANKA_0524800	48022.1	49486.1	58901.7	51611.8	53298.6	37699
PBANKA_0524821	0.915998	1.02899	0	0	3.21276	1.02907
PBANKA_0524841	6.41198	5.14494	2.07796	31.8118	22.4893	60.7153
PBANKA_0600011	2.74799	0	0	3.74256	6.42552	0
PBANKA_0600021	0	0	1.03898	0	0	0
PBANKA_0600031	77.8598	118.334	75.8454	214.262	192.765	154.361
PBANKA_0600041	249.151	344.711	252.472	203.97	180.985	49.3955
PBANKA_0600051	2481.44	2907.92	1984.45	1225.69	1156.59	628.763
PBANKA_0600061	931.57	916.829	385.461	491.211	421.942	302.547
PBANKA_0600071	1.832	0	1.03898	2.80692	1.07092	0
PBANKA_0600081	69.6158	79.2321	84.1572	43.9751	47.1204	29.8431
PBANKA_0600086	167.628	214.03	168.314	167.48	193.836	88.5002
PBANKA_0600091	37.5559	22.6378	15.5847	264.786	280.581	178.029
PBANKA_0600096	0	0	0	3.74256	0	0
PBANKA_0600100	414.031	332.363	280.524	150.638	145.645	69.9769
PBANKA_0600200	157.552	99.8119	76.8843	65.4948	85.6735	42.192
PBANKA_0600251	172.208	82.3191	87.2741	154.381	141.361	63.8025
PBANKA_0600300	392.963	399.248	251.433	475.305	425.155	256.239
PBANKA_0600351	16.488	37.0436	11.4288	364.9	335.198	531.001
PBANKA_0600400	1538.88	1664.9	1758.99	2381.21	2639.82	1284.28
PBANKA_0600500	3036.53	3042.72	2956.93	2281.09	2457.76	2700.29
PBANKA_0600600	2026.19	2575.56	1757.95	5168.48	5771.18	1868.79
PBANKA_0600700	135.568	201.682	164.158	501.503	640.41	182.146
PBANKA_0600800	1088.21	1267.71	1828.6	1429.66	1205.86	1003.35
PBANKA_0600900	849.13	809.814	991.185	1150.84	1212.28	1179.32
PBANKA_0601000	2056.41	2042.54	2203.67	2232.44	2419.21	2272.19
PBANKA_0601100	5700.25	5949.61	6780.37	6560.71	7018.8	7546.19
PBANKA_0601200	272.967	413.654	441.566	1766.49	1414.68	688.449
PBANKA_0601300	1819.17	1873.79	2172.5	2288.58	2183.6	2177.52
PBANKA_0601500	921.494	804.669	928.846	930.962	786.055	808.851
PBANKA_0601600	15158.8	14166.1	12671.4	13945.7	12007.1	22792.9
PBANKA_0601700	3613.61	4121.1	4097.73	3605.96	3579.01	2655.01
PBANKA_0601800	1042.41	986.8	1457.69	1315.51	1233.7	801.647
PBANKA_0601900	12683.8	11133.7	9946.13	3.74256	6.42552	0
PBANKA_0602000	4160.46	4134.48	3991.75	3910.98	4378.99	6844.36
PBANKA_0602100	1234.76	1195.69	1504.44	1346.39	1186.58	1118.6
PBANKA_0602200	558.759	620.48	704.427	603.488	534.389	345.768
PBANKA_0602300	3314.08	3280.42	3569.93	3489	3401.24	4866.48
PBANKA_0602400	1891.54	1933.47	2029.12	1543.81	1499.29	2233.09
PBANKA_0602500	1466.51	1587.73	1377.68	1037.63	1098.76	596.862
PBANKA_0602600	634.786	683.249	916.378	787.809	852.452	629.792
PBANKA_0602700	20359	19658.8	26737.1	22602.3	23651.3	22982.3
PBANKA_0602800	14206.2	15924.6	15637.7	16160.4	18012.9	16118.4
PBANKA_0602900	196.023	261.363	282.602	568.87	658.615	197.582
PBANKA_0603000	933.402	1058.83	1139.76	1670.12	1518.56	1570.36
PBANKA_0603100	196.939	132.74	197.406	116.019	110.305	163.622
PBANKA_0603200	18351.1	16477.2	17740.5	14283.5	15325.9	16171.9
PBANKA_0603300	2172.75	4043.93	1778.73	4085.94	4434.68	1218.42
PBANKA_0603400	1556.28	1284.18	1546	1268.73	1191.93	1405.71
PBANKA_0603500	704.402	683.249	738.713	686.76	639.339	739.903
PBANKA_0603600	1916.27	1890.25	2373.02	2403.66	2342.1	1675.33
PBANKA_0603650	1232.02	1311.96	427.02	439.751	449.786	648.315
PBANKA_0603700	1832.91	1733.85	1715.35	1485.8	1569.97	1858.5
PBANKA_0603800	3281.1	3007.73	3593.82	3599.41	3847.81	3358.89
PBANKA_0603900	761.194	614.306	276.368	146.896	189.553	737.845
PBANKA_0604000	957.217	805.698	1016.12	723.25	684.317	1078.47
PBANKA_0604100	3783.99	3544.87	3157.45	4252.49	3679.68	4869.57
PBANKA_0604200	9316.61	8716.56	7595.97	7747.1	9063.19	9311.04
PBANKA_0604300	18014.9	18770.8	24182.2	22112.9	23342.8	26811.4
PBANKA_0604400	414.031	556.683	489.358	727.928	733.58	498.071
PBANKA_0604500	30699.7	31400.6	23693.9	29967.6	25979.4	33255.5
PBANKA_0604600	5099.36	5135.68	4791.76	4768.96	4984.06	6824.81
PBANKA_0604700	2106.79	1666.96	2118.48	1826.37	1922.3	2675.59
PBANKA_0604800	20924.1	21109.7	22337	23012.1	22519.3	17940.8
PBANKA_0604900	2306.48	1996.24	717.934	1426.85	1051.64	2382.3
PBANKA_0605000	238.159	190.363	166.236	133.797	117.801	314.896
PBANKA_0605100	294.951	614.306	538.19	1004.88	978.82	299.46
PBANKA_0605200	14353.7	13637.2	12455.3	12715.4	12728.9	15874.5
PBANKA_0605300	8046.12	8418.16	8215.2	9941.18	9614.71	7731.42
PBANKA_0605400	1319.04	1283.15	1883.67	1756.2	1778.8	1644.46
PBANKA_0605500	304.111	453.784	400.006	836.463	1089.12	372.524
PBANKA_0605600	10979.1	11258.2	8854.17	13024.1	11451.3	14966.8
PBANKA_0605700	7551.48	9130.22	9124.3	9241.32	8494.53	6713.67
PBANKA_0605800	1635.06	2820.46	1274.83	2734.88	3046.77	576.28
PBANKA_0605900	250.983	293.262	357.408	488.404	496.907	298.431
PBANKA_0606000	1714.75	1694.74	2047.82	1514.8	1747.74	1667.1
PBANKA_0606100	1269.57	1311.96	1538.73	1441.82	1499.29	1467.46
PBANKA_0606200	5797.35	11199.5	6665.04	12692.9	14441.3	2913.3
PBANKA_0606300	875.694	1492.03	1295.61	3290.65	2879.7	1314.13
PBANKA_0606400	683.334	586.524	750.142	758.805	723.941	531.001
PBANKA_0606500	387.467	303.552	304.42	328.41	270.943	423.978
PBANKA_0606600	5741.47	5268.42	3260.31	5089.89	4986.2	3439.16
PBANKA_0606700	250.983	243.87	249.355	258.237	309.496	286.082
PBANKA_0606800	2895.47	2562.18	3471.22	3285.03	3419.45	2707.49
PBANKA_0606900	1603.91	1489.98	1283.14	1263.11	1277.61	1796.76
PBANKA_0607000	367.315	527.871	379.227	683.953	795.693	505.274
PBANKA_0607100	540.439	474.364	604.685	516.474	511.899	609.211
PBANKA_0607200	311.439	328.247	438.449	455.657	433.722	269.617
PBANKA_0607300	5692.92	5681.05	5278.01	5357.48	5779.75	5102.14
PBANKA_0607400	8734.95	7464.28	7053.62	5597	6663.26	11623.4
PBANKA_0607500	972.789	1026.93	1518.99	1663.57	1667.42	1029.07
PBANKA_0607600	4727.46	4771.42	5888.93	5475.37	5746.55	5261.65
PBANKA_0607700	15186.3	15451.3	13827.8	11537.4	9813.9	23682
PBANKA_0607800	3380.95	3246.46	2206.79	1765.55	1702.76	3871.37
PBANKA_0607900	123.66	152.29	184.938	406.068	423.013	197.582
PBANKA_0608000	164.88	315.9	174.548	342.444	342.694	133.779
PBANKA_0608100	2351.37	2027.11	1996.92	1529.77	1567.83	2604.58
PBANKA_0608200	1319.95	1227.58	1152.23	1286.51	1111.61	1404.68
PBANKA_0608300	1909.85	2019.91	1926.26	1991.98	1998.34	1824.54
PBANKA_0608400	1414.3	1308.87	1540.8	1399.72	1241.2	1280.17
PBANKA_0608500	807.91	727.495	841.572	759.74	819.253	697.711
PBANKA_0608600	4986.69	8956.32	3342.39	10501.6	12504.1	1876
PBANKA_0608700	710.814	630.77	827.026	707.344	796.764	554.67
PBANKA_0608800	154.804	138.913	72.7284	128.183	97.4537	257.268
PBANKA_0608900	2820.36	2405.78	3466.03	2544.01	2615.18	3250.84
PBANKA_0609000	795.086	646.205	900.794	809.329	888.863	723.438
PBANKA_0609100	8814.64	9074.65	6866.6	7696.58	7526.42	6165.17
PBANKA_0609200	850.962	795.408	815.597	1023.59	846.026	863.391
PBANKA_0609250	11.908	6.17393	10.3898	14.9703	10.7092	9.26165
PBANKA_0609300	1166.06	1220.38	956.898	1221.01	999.168	1355.29
PBANKA_0609500	5862.38	11121.3	5343.46	12092.2	13699.2	3156.16
PBANKA_0609600	6.41198	14.4058	19.7406	10.292	8.56735	6.17443
PBANKA_0609700	3788.57	3502.68	3186.54	2977.21	2978.23	3467.97
PBANKA_0609800	752.034	809.814	609.88	782.196	928.487	1425.26
PBANKA_0609900	9221.35	9434.8	10753.4	9088.81	9619	12396.2
PBANKA_0610000	1763.3	1694.74	1956.39	1799.24	1725.25	1777.21
PBANKA_0610100	8815.56	9354.54	6650.5	11081.7	9276.3	8499.11
PBANKA_0610200	7140.2	6438.38	5293.59	4590.25	5534.51	14507.9
PBANKA_0610300	5804.68	4900.04	5505.54	4746.51	5781.89	6028.3
PBANKA_0610400	23205	22503	19445.5	22488.1	24236	16571.1
PBANKA_0610500	3936.96	3673.49	3449.41	2770.43	2800.45	2656.04
PBANKA_0610600	1907.11	2202.04	2331.47	1811.4	2089.36	2467.71
PBANKA_0610700	151.14	181.102	178.704	351.801	420.871	258.297
PBANKA_0610800	7273.94	6493.95	8678.58	7193.21	6880.66	8218.17
PBANKA_0610900	19414.6	21436.9	24018	23206.7	24019.6	18354.5
PBANKA_0611000	1319.95	1076.32	1504.44	967.452	1043.08	1029.07
PBANKA_0611100	2796.54	2416.07	2197.44	2633.83	2343.17	4016.47
PBANKA_0611200	204.267	205.798	272.212	290.049	291.29	199.64
PBANKA_0611300	642.114	604.016	526.762	421.038	469.063	445.588
PBANKA_0611400	1489.41	1316.08	1605.22	1070.37	1191.93	1980.96
PBANKA_0611500	600.894	385.871	179.743	211.455	215.255	452.792
PBANKA_0611600	10002.7	12920	8072.86	15306.1	18254.9	12247
PBANKA_0611700	1091.87	875.669	686.764	370.514	364.113	1267.82
PBANKA_0611800	7935.29	7940.71	7897.27	7200.69	7899.1	9615.65
PBANKA_0611900	1120.27	1017.67	1044.17	1338.9	1423.25	1154.62
PBANKA_0612000	259.227	210.943	325.2	276.95	265.588	297.402
PBANKA_0612100	895.846	907.568	1215.6	1011.43	1088.05	1031.13
PBANKA_0612200	4475.56	3803.14	3046.28	2861.19	3094.96	7597.64
PBANKA_0612300	3069.51	2706.24	3284.21	2747.98	2900.05	3543.1
PBANKA_0612400	14917	25723.7	14090.6	30672.2	33875.3	6849.5
PBANKA_0612500	823.482	697.654	833.26	685.825	666.112	939.543
PBANKA_0612600	883.022	796.437	918.456	936.576	869.586	699.769
PBANKA_0612700	1256.75	1160.7	1200.02	905.7	947.764	1172.11
PBANKA_0612800	2395.33	2155.73	2431.21	2186.59	2375.3	2776.44
PBANKA_0612841	2.74799	1.02899	2.07796	11.2277	1.07092	0
PBANKA_0612861	7.32798	15.4348	11.4288	18.7128	12.851	1.02907
PBANKA_0612900	224.419	296.349	198.445	356.479	322.347	105.994
PBANKA_0613000	916.914	738.814	708.583	612.845	594.36	1017.75
PBANKA_0613100	2333.96	2243.2	1477.43	2418.63	2025.11	2419.35
PBANKA_0613200	6628.16	5234.47	4334.61	2969.72	2866.85	9625.94
PBANKA_0613300	2865.24	2725.79	3417.2	2969.72	2870.06	3695.4
PBANKA_0613400	2998.06	3234.11	4387.6	4326.4	4552.48	3662.47
PBANKA_0613500	1827.42	2021.96	2418.74	1970.46	2084.01	2177.52
PBANKA_0613600	2029.85	2031.22	1886.78	1400.65	1465.02	2110.63
PBANKA_0613700	11373	13101.1	13584.6	12939.9	11704.1	11478.3
PBANKA_0613800	4213.59	5213.89	4432.28	4422.77	3884.22	3444.3
PBANKA_0613900	2333.96	2400.63	1434.83	1177.04	1228.34	816.054
PBANKA_0614000	17680.6	15258.9	15182.6	12405.7	13879.1	21917.2
PBANKA_0614100	3622.77	3166.2	3657.2	2371.85	2534.87	3559.56
PBANKA_0614200	1653.38	1678.28	2064.45	1959.23	1807.71	1909.96
PBANKA_0614300	1447.28	1377.82	1642.62	853.304	935.983	1846.16
PBANKA_0614400	1229.27	1245.08	1287.29	1497.96	1581.75	1112.43
PBANKA_0614500	10583.4	10559.5	11398.6	10033.8	11064.7	9239.01
PBANKA_0614600	869.282	843.771	1137.68	1094.7	877.083	588.629
PBANKA_0614700	1260.41	1305.79	1486.78	1654.21	1753.09	1327.5
PBANKA_0614800	2594.11	2322.43	2861.34	2646.93	2499.53	2564.45
PBANKA_0614900	1465.6	1492.03	1304.96	1546.61	1381.49	1912.02
PBANKA_0615000	2259.77	2235.99	2556.92	2119.23	2125.77	2209.42
PBANKA_0615100	2516.25	2879.11	2543.42	2976.27	3009.28	2480.06
PBANKA_0615200	4005.66	3488.27	3176.15	4425.58	5942.53	7548.24
PBANKA_0615300	6449.54	9603.55	5143.98	8434.8	9283.8	5405.72
PBANKA_0615400	10010.9	9631.34	11696.8	9688.56	10612.8	11824
PBANKA_0615500	720.89	1147.32	411.435	733.542	725.012	462.053
PBANKA_0615600	2282.67	2345.07	3085.76	2798.5	3177.42	2053
PBANKA_0615700	1393.23	1469.4	977.678	2722.71	2677.3	2365.84
PBANKA_0615800	5887.12	6132.77	5146.06	5978.74	5604.12	10339.1
PBANKA_0615900	12.824	10.2899	20.7796	12.1633	16.0638	13.3779
PBANKA_0616000	525.783	557.712	791.701	511.795	712.161	763.571
PBANKA_0616100	3694.22	3517.08	4676.44	4293.66	4577.11	3210.7
PBANKA_0616200	377.391	398.219	350.135	446.301	583.651	1022.9
PBANKA_0616300	1322.7	1180.25	1674.83	1358.55	1402.9	1856.45
PBANKA_0616400	298.615	423.943	387.539	1165.81	937.054	252.123
PBANKA_0616500	2167.25	1689.6	2130.94	1551.29	1990.84	1775.15
PBANKA_0616600	3431.33	2888.37	2973.55	2347.52	2623.75	2814.51
PBANKA_0616700	1103.78	1614.48	1369.37	1628.01	1971.56	1080.53
PBANKA_0616800	3704.29	3728.03	4382.41	4110.27	3892.79	3852.85
PBANKA_0616900	1106.53	1023.84	1145.99	1138.67	1336.51	773.862
PBANKA_0617000	276.631	339.566	299.226	458.464	589.006	164.652
PBANKA_0617100	32207.4	29573.1	28429.5	26875.3	28559.3	23533.8
PBANKA_0617200	23393.7	22057.4	20758.8	19369.6	20590.6	16668.9
PBANKA_0617300	1330.03	1400.45	1827.56	1177.97	1070.92	2011.84
PBANKA_0617400	4664.26	4582.09	3764.22	4052.26	3710.74	6008.75
PBANKA_0617500	1737.65	1735.9	1835.87	2034.08	2109.71	1967.59
PBANKA_0617600	2526.32	2596.14	2660.82	1945.2	1701.69	1831.75
PBANKA_0617700	1716.58	1639.18	1689.38	1361.36	1526.06	1363.52
PBANKA_0617800	163.048	296.349	250.394	343.38	359.829	245.948
PBANKA_0617900	2367.85	2593.05	3189.66	3942.79	4245.12	2599.44
PBANKA_0618000	643.946	573.147	526.762	599.746	563.304	572.164
PBANKA_0618100	3995.58	4366	4488.38	4106.53	3839.25	4147.16
PBANKA_0618200	7839.11	8409.93	7032.84	9449.04	7994.41	8230.52
PBANKA_0618300	1955.65	1897.46	1713.27	1897.48	1988.7	1313.1
PBANKA_0618400	4242.9	4183.87	3985.52	3874.49	3944.2	4623.62
PBANKA_0618500	3264.62	3236.17	2775.11	3362.69	3314.5	3283.77
PBANKA_0618600	11992.2	11092.5	14115.6	11788.1	11761.9	14444.1
PBANKA_0618700	858.29	686.336	945.47	585.711	606.14	1028.04
PBANKA_0618800	2227.71	2073.41	1514.83	1040.43	1077.34	1545.67
PBANKA_0618900	5145.16	5439.23	6347.11	6619.66	6864.59	7193.21
PBANKA_0619000	1015.84	824.22	574.555	414.489	359.829	1089.79
PBANKA_0619100	31448.9	30372.7	32715.3	27985.9	30430.2	27082.1
PBANKA_0619200	1163.32	2103.25	2297.18	3724.79	4844.84	1306.92
PBANKA_0619300	4196.18	4142.71	5816.2	5181.58	5074.02	4748.14
PBANKA_0619400	2033.51	2061.06	1775.61	1608.37	1653.5	1865.71
PBANKA_0619500	752.034	771.742	828.065	669.919	636.126	666.839
PBANKA_0619600	566.087	402.335	649.361	421.038	469.063	399.28
PBANKA_0619700	2126.95	1234.79	502.865	339.638	428.368	1236.94
PBANKA_0619800	4456.33	4593.41	4848.91	4125.24	3917.42	3245.69
PBANKA_0619900	7636.67	7313.02	8089.48	7725.59	7986.92	6830.98
PBANKA_0620000	1889.7	1908.77	2036.4	1489.54	1435.03	1670.18
PBANKA_0620100	4223.66	4925.77	4233.83	3928.76	3574.73	4164.65
PBANKA_0620200	3315	2992.3	2583.94	2735.81	2893.62	2900.95
PBANKA_0620300	3619.11	6471.31	3275.9	6191.13	6800.34	1799.85
PBANKA_0620400	2693.95	4019.23	2611.99	4097.17	4095.2	1945.98
PBANKA_0620500	1999.62	1673.14	2150.68	1659.83	1778.8	2386.42
PBANKA_0620600	228.083	416.74	315.849	534.251	650.048	231.541
PBANKA_0620700	174.956	226.378	172.47	296.598	462.637	156.419
PBANKA_0620800	589.902	865.38	544.424	928.156	841.743	896.322
PBANKA_0620900	8615.87	8405.81	8281.69	7769.56	7993.34	8395.17
PBANKA_0621000	867.45	943.583	981.834	1029.2	1107.33	1066.12
PBANKA_0621100	441.511	395.132	418.708	514.602	632.913	399.28
PBANKA_0621200	2030.77	1729.73	1648.86	1892.8	1930.87	1476.72
PBANKA_0621300	8568.24	7994.21	5381.9	6915.32	6662.19	12119.4
PBANKA_0621400	12936.6	12540.3	11553.4	10351	10639.6	12064.8
PBANKA_0621500	1204.54	1157.61	1100.28	1230.37	1058.07	1575.51
PBANKA_0621600	2607.85	2715.5	2700.3	2706.81	2604.48	2967.84
PBANKA_0621700	963.629	1003.26	1486.78	1694.45	1694.19	1154.62
PBANKA_0621800	457.083	402.335	603.646	723.25	796.764	428.094
PBANKA_0621900	2141.6	2224.67	2658.74	2381.21	2726.56	1998.46
PBANKA_0622000	1126.68	1707.09	1613.53	3826.77	4142.32	1873.94
PBANKA_0622100	2043.59	1902.6	1408.85	1618.66	1715.61	3326.99
PBANKA_0622200	7033.03	6871.59	5392.29	6923.74	6426.59	7418.58
PBANKA_0622300	1014.01	1168.93	1427.56	1321.12	1237.98	1188.58
PBANKA_0622400	5721.32	9012.91	5438.01	11587.9	12500.8	4747.11
PBANKA_0622500	1309.88	1146.29	822.87	595.067	624.346	2547.98
PBANKA_0622600	2340.37	2039.46	1672.75	1697.25	1631.01	1555.96
PBANKA_0622700	5328.36	5053.36	4736.7	4846.62	4852.34	5105.23
PBANKA_0622800	5479.5	5990.77	5409.96	7483.25	6452.29	6432.73
PBANKA_0622900	1061.64	970.336	316.888	210.519	187.411	403.396
PBANKA_0622921	236.327	271.653	135.067	197.42	179.914	233.599
PBANKA_0622941	73.2798	51.4494	45.715	181.514	194.907	75.1223
PBANKA_0622961	76.9438	128.624	64.4166	130.99	95.3118	77.1804
PBANKA_0623000	7239.13	7881.03	5049.43	4443.36	4547.12	4188.32
PBANKA_0623100	54091.5	60887.3	46103.6	48637.4	42808.9	53738.1
PBANKA_0623150	5321.95	5013.23	3742.4	3539.53	3882.08	3035.76
PBANKA_0623200	18197.2	17816.9	14433.5	13635.1	14891.1	12039.1
PBANKA_0623300	25264.1	25116.6	18119.8	14567.9	15634.4	13665
PBANKA_0623400	2035.35	2442.82	1499.24	1233.17	1224.06	2022.13
PBANKA_0623450	3826.12	4270.3	2156.92	1951.75	2412.78	4967.33
PBANKA_0623500	8280.62	8859.59	8682.74	6270.66	6464.07	4881.92
PBANKA_0623600	167.628	202.711	113.249	198.356	213.113	37.0466
PBANKA_0623651	35.7239	37.0436	19.7406	14.0346	0	2.05814
PBANKA_0623700	0.915998	1.02899	1.03898	1.87128	2.14184	0
PBANKA_0623751	0	0	0	0	0	0
PBANKA_0700011	0	0	0	0	0	0
PBANKA_0700021	0	0	0	0	0	0
PBANKA_0700031	7.32798	16.4638	6.23387	4.6782	5.3546	1.02907
PBANKA_0700041	0	0	0	0.935641	2.14184	0
PBANKA_0700051	12.824	14.4058	11.4288	10.292	9.63827	9.26165
PBANKA_0700061	43.9679	84.3771	97.6639	83.272	81.3899	23.6687
PBANKA_0700071	318.767	436.291	329.356	280.692	283.794	221.25
PBANKA_0700081	275.715	219.175	217.146	133.797	143.503	50.4245
PBANKA_0700100	737.378	858.177	804.169	300.341	284.865	384.873
PBANKA_0700200	135.568	121.421	80.0013	44.9108	36.4113	19.5524
PBANKA_0700300	5.49599	11.3189	9.3508	5.61384	12.851	0
PBANKA_0700400	18.32	34.9856	31.1693	45.8464	46.0495	20.5814
PBANKA_0700500	76.9438	60.7103	52.9879	148.767	108.163	57.628
PBANKA_0700521	1.832	4.11596	0	22.4554	13.922	6.17443
PBANKA_0700541	787.758	844.8	714.817	145.96	99.5955	116.285
PBANKA_0700561	1756.88	1960.22	1371.45	1211.65	1137.32	779.008
PBANKA_0700600	5127.75	5573	5545.02	4574.35	4888.75	3958.84
PBANKA_0700700	7994.83	8035.37	5867.11	4325.47	4823.42	3843.58
PBANKA_0700721	53.1279	36.0146	5.19489	26.1979	35.3403	26.7559
PBANKA_0700741	422.275	352.943	176.626	480.919	408.02	205.814
PBANKA_0700761	1668.95	1558.92	513.255	1840.41	1403.98	697.711
PBANKA_0700800	2362.36	1899.51	1711.2	953.418	1214.42	3351.69
PBANKA_0700900	1897.03	1946.85	1729.9	1724.39	1534.63	821.2
PBANKA_0701000	6637.32	7431.36	5315.41	4543.47	4728.11	4237.72
PBANKA_0701100	19203.9	17831.3	21795.7	17933.4	18966	17530.2
PBANKA_0701200	1900.69	1799.7	784.428	843.948	712.161	1913.05
PBANKA_0701300	324.263	305.61	124.677	102.92	86.7445	369.437
PBANKA_0701400	2357.78	2110.46	2594.33	1949.88	2187.89	1907.9
PBANKA_0701500	3473.46	3500.62	4575.66	4679.14	4867.33	4040.14
PBANKA_0701600	3205.99	3890.61	4435.4	5538.99	4908.02	2410.09
PBANKA_0701700	2283.58	2096.05	2014.58	2149.17	2231.8	2505.79
PBANKA_0701800	2101.3	1528.05	1352.75	946.868	945.622	2795.99
PBANKA_0701900	691.578	741.901	235.848	316.247	316.992	487.78
PBANKA_0702000	1843.9	2146.47	1221.84	2810.66	2518.8	1835.86
PBANKA_0702100	154.804	190.363	152.73	259.172	255.95	136.867
PBANKA_0702200	817.07	1005.32	1160.54	897.279	867.445	681.246
PBANKA_0702300	990.193	935.351	1171.97	1061.02	1269.04	1384.1
PBANKA_0702400	3906.73	3877.23	3802.66	2868.67	2785.46	5023.93
PBANKA_0702500	1643.3	1707.09	1673.79	1964.85	1723.11	1829.69
PBANKA_0702600	336.171	301.494	345.98	376.128	336.269	237.716
PBANKA_0702700	931.57	1311.96	821.831	1224.75	1237.98	571.135
PBANKA_0702800	59811	50653	52716.7	33504.4	38286.4	90924.7
PBANKA_0702900	8037.88	8014.79	5068.13	5089.89	4685.27	11147.9
PBANKA_0703000	72.3638	72.0292	43.6371	75.7869	85.6735	104.965
PBANKA_0703100	3031.04	3602.49	4086.3	4930.83	4141.24	3301.26
PBANKA_0703200	4086.27	3665.26	4417.73	3023.99	3178.49	4945.72
PBANKA_0703300	2216.71	3125.04	1665.48	3169.01	3203.12	1294.57
PBANKA_0703400	3884.75	3812.4	4730.47	3628.41	3430.15	3885.78
PBANKA_0703500	2217.63	4000.71	2423.93	4830.71	5242.15	1241.06
PBANKA_0703600	2603.27	2350.21	2412.51	2108	2128.99	3099.57
PBANKA_0703700	5423.62	6859.24	5063.98	4831.65	4533.2	4500.13
PBANKA_0703800	967.293	1016.64	720.012	1134.93	897.43	1078.47
PBANKA_0703900	43775.5	44523.3	49496.9	43969.5	46854.9	41894.6
PBANKA_0703910	171.292	221.233	193.25	154.381	138.149	150.245
PBANKA_0704000	939.814	926.09	1197.94	858.918	939.196	1053.77
PBANKA_0704100	5876.12	5465.99	5642.69	5342.51	5501.31	6919.48
PBANKA_0704200	2104.05	1983.89	1807.82	2268.93	2165.4	2958.58
PBANKA_0704300	3517.43	3278.36	3709.15	1632.69	1581.75	5091.85
PBANKA_0704400	883.938	1198.77	886.248	819.621	834.246	964.241
PBANKA_0704500	21855.7	21744.6	13817.4	26720	21995.6	26677.7
PBANKA_0704600	2260.68	2431.5	2886.28	2391.5	2062.59	2296.89
PBANKA_0704700	534.027	1049.57	896.638	1359.49	1732.75	517.623
PBANKA_0704800	5762.54	10820.8	5205.28	11658.1	12874.6	2309.24
PBANKA_0704900	4839.22	7510.59	3271.74	8731.4	10074.1	1435.56
PBANKA_0705000	420.443	352.943	475.852	428.523	384.46	405.454
PBANKA_0705100	3882.91	4257.96	4639.04	3901.62	3399.1	3273.48
PBANKA_0705200	3295.76	3095.2	3442.13	2611.37	2614.11	4364.29
PBANKA_0705300	427.771	442.465	465.462	390.162	269.872	469.257
PBANKA_0705400	1237.51	1034.13	1105.47	698.924	565.445	1267.82
PBANKA_0705500	161.216	317.958	301.304	674.597	872.799	288.14
PBANKA_0705600	6273.67	8248.37	4508.12	7605.82	7564.97	6473.89
PBANKA_0705700	2562.96	2633.18	2402.12	2297.93	2163.26	1899.67
PBANKA_0705800	6858.07	6879.82	6799.07	6661.76	5842.94	7635.71
PBANKA_0705900	2308.31	2262.75	2323.15	2209.98	2277.85	3037.82
PBANKA_0706000	2868.9	3111.66	3421.35	2703.07	2586.27	2738.36
PBANKA_0706100	567.919	592.698	723.128	981.487	959.544	636.996
PBANKA_0706200	1555.36	1450.87	2160.03	2088.35	2250	1847.18
PBANKA_0706300	1361.17	1580.53	1915.87	2292.32	2316.4	1244.15
PBANKA_0706400	3266.45	3231.02	3440.06	3144.69	3288.79	4869.57
PBANKA_0706500	686.082	641.06	1055.6	1038.56	1173.73	970.415
PBANKA_0706600	87.9358	94.667	102.859	160.93	197.049	277.849
PBANKA_0706700	4078.02	5502	3524.21	5009.42	5319.26	2761
PBANKA_0706800	2066.49	1615.51	1947.04	1692.57	1771.3	2382.3
PBANKA_0706900	2221.29	2066.21	2355.36	2176.3	2286.41	1903.78
PBANKA_0707000	123.66	140.971	105.976	116.019	107.092	169.797
PBANKA_0707100	7524	15750.7	7593.89	17589.1	20104.4	3525.6
PBANKA_0707200	272.967	337.508	358.447	739.156	825.679	181.117
PBANKA_0707300	15720.4	15669.4	13125.4	12935.2	12286.7	17455.1
PBANKA_0707400	6765.56	7084.59	5863.99	5257.36	6195.27	5692.83
PBANKA_0707500	2689.37	2755.63	3058.75	3786.54	3995.6	2053
PBANKA_0707600	1361.17	1327.4	1491.97	959.967	983.104	1735.02
PBANKA_0707700	11416.1	11826.2	2768.88	3491.81	3094.96	7394.91
PBANKA_0707800	2704.94	2475.75	2483.16	1837.6	2196.46	3349.63
PBANKA_0707900	179.536	168.754	129.872	107.599	141.361	307.693
PBANKA_0708000	11810.9	11427.9	10828.2	10471.7	11270.4	13725.8
PBANKA_0708100	952.637	1106.16	1103.39	1548.49	1505.71	974.531
PBANKA_0708200	778.598	855.09	820.792	1403.46	1289.39	817.083
PBANKA_0708400	2521.74	2004.47	2204.71	1781.46	2086.15	1997.43
PBANKA_0708500	602.726	688.394	630.659	993.65	1052.71	642.141
PBANKA_0708600	797.834	811.872	813.52	823.364	976.678	1010.55
PBANKA_0708700	968.209	991.945	1612.49	1188.26	1103.05	1085.67
PBANKA_0708800	5677.35	5966.08	6592.31	5551.16	5954.31	7342.43
PBANKA_0708900	1529.72	1285.21	1561.58	1287.44	1305.45	1574.48
PBANKA_0709000	7670.56	7363.44	7050.5	5955.35	6177.06	7588.38
PBANKA_0709100	23341.5	22669.7	23233.6	18113.1	19658.9	16647.3
PBANKA_0709200	3044.78	2632.15	3241.61	2377.46	2581.99	2737.33
PBANKA_0709300	1013.09	883.901	1297.68	827.106	952.047	698.74
PBANKA_0709400	5188.21	5451.58	4889.43	4299.27	4196.93	5490.1
PBANKA_0709500	6634.57	6619.49	6351.27	6220.14	6488.7	6956.53
PBANKA_0709600	1959.32	2602.31	2693.03	2802.24	2324.97	1932.6
PBANKA_0709700	2229.54	2127.95	2075.88	1576.55	1580.68	2393.62
PBANKA_0709800	1660.7	1453.96	1033.78	677.404	683.246	2471.83
PBANKA_0709900	559.675	644.147	690.92	867.339	705.736	730.641
PBANKA_0710000	1266.82	939.467	1273.79	794.359	795.693	1051.71
PBANKA_0710100	8963.04	8094.03	7937.79	9684.82	10558.2	12198.6
PBANKA_0710200	730.05	764.539	692.998	928.156	829.962	757.397
PBANKA_0710300	2305.57	1917.01	2002.11	2179.11	2337.82	2383.33
PBANKA_0710400	1009.43	997.09	1406.78	1215.4	1155.52	1405.71
PBANKA_0710500	1626.81	1216.26	1360.02	1229.43	1247.62	1363.52
PBANKA_0710600	1688.18	1608.31	2234.84	1891.87	2024.04	1928.48
PBANKA_0710700	1116.6	1156.58	1200.02	1678.54	1625.66	787.24
PBANKA_0710800	9470.5	9292.8	8234.94	9435	9365.19	10720.9
PBANKA_0710900	2660.97	2467.52	2699.26	2399.92	2410.64	3016.21
PBANKA_0711000	456.167	534.045	629.62	1319.25	1405.05	487.78
PBANKA_0711100	1480.25	1200.83	1415.09	864.532	946.693	1801.91
PBANKA_0711200	3875.59	4949.44	6088.41	6380.13	4864.12	4618.48
PBANKA_0711300	208.847	327.218	197.406	533.315	523.68	153.332
PBANKA_0711400	76.0278	100.841	25.9744	32.7474	41.7659	71.006
PBANKA_0711500	384.719	391.016	420.786	494.954	397.311	289.169
PBANKA_0711600	206.099	250.044	118.443	285.37	240.957	126.576
PBANKA_0711700	1112.94	1222.44	1162.62	943.126	1049.5	749.164
PBANKA_0711800	9187.46	9295.88	9531.58	8548.01	7659.21	9685.63
PBANKA_0711900	176044	153512	177468	229920	228281	186979
PBANKA_0712000	2958.67	2823.55	2744.98	2297.93	2216.8	2009.78
PBANKA_0712100	4852.96	4389.67	3936.69	3411.35	3675.39	8053.52
PBANKA_0712200	5678.27	8225.74	5027.61	7958.56	9369.47	3626.45
PBANKA_0712300	3745.51	3853.56	4294.09	4080.33	4356.5	4290.2
PBANKA_0712400	1567.27	1635.06	1557.43	1167.68	1161.95	896.322
PBANKA_0712500	30.2279	67.9133	37.4032	65.4948	82.4608	40.1338
PBANKA_0712600	52296.1	46431.1	54629.4	50400.2	55028.1	62771.3
PBANKA_0712700	588.07	508.32	218.185	218.004	297.716	413.687
PBANKA_0712800	3776.66	4965.9	4462.41	5034.68	4198	1780.29
PBANKA_0712900	13943.3	19598.1	11461	22799.7	23025.8	8345.77
PBANKA_0713000	1761.46	1576.41	1727.82	1333.29	1381.49	2098.28
PBANKA_0713100	7948.11	6229.5	2599.52	2153.84	2082.94	7547.21
PBANKA_0713200	2245.11	2141.33	917.417	1252.82	1208	2097.25
PBANKA_0713300	6532.89	6791.33	8770.01	7894.94	8444.2	9082.59
PBANKA_0713400	728.218	577.263	867.546	769.097	823.537	960.124
PBANKA_0713500	1351.1	1573.32	1290.41	2038.76	1989.77	2504.76
PBANKA_0713600	641.198	719.263	405.201	508.989	497.977	416.774
PBANKA_0713700	1349.26	1358.27	1596.91	1858.18	1682.41	1537.43
PBANKA_0713800	348.079	332.363	349.096	313.44	335.198	337.536
PBANKA_0713900	744.706	541.248	637.932	334.024	430.51	1297.66
PBANKA_0714000	9312.03	16905.3	8222.47	19810.3	21993.5	4934.4
PBANKA_0714100	1303.46	1333.57	1437.95	1422.17	1603.17	1195.78
PBANKA_0714200	9243.33	8354.36	9739.38	8853.97	9390.89	8090.56
PBANKA_0714300	400.291	889.046	369.876	980.551	1090.2	209.931
PBANKA_0714400	3101.57	3164.14	4091.49	4243.13	4796.65	3597.64
PBANKA_0714500	96.1797	143.029	166.236	339.638	345.907	63.8025
PBANKA_0714600	1119.35	1245.08	744.947	1058.21	1034.51	1008.49
PBANKA_0714700	994.773	935.351	1098.2	1291.18	1316.16	935.427
PBANKA_0714800	1551.7	1681.37	1281.06	1582.17	1547.48	1186.52
PBANKA_0714900	23.8159	45.2755	22.8575	65.4948	53.546	64.8315
PBANKA_0715000	5598.58	6166.73	5907.63	7296.13	5819.38	7264.22
PBANKA_0715100	769.438	543.306	614.036	425.717	481.914	755.339
PBANKA_0715200	13744.5	14124.9	14677.6	12507.6	13026.7	11789
PBANKA_0715300	2724.18	2301.85	1877.43	969.324	1109.47	4170.83
PBANKA_0715400	3991	3259.84	3284.21	2008.82	2238.22	4140.99
PBANKA_0715500	4715.56	3899.87	4715.92	2971.59	3331.63	7000.78
PBANKA_0715600	14965.6	14538.6	18275.6	14686.8	15336.6	18678.7
PBANKA_0715700	1513.23	1504.38	1077.42	1269.66	1352.57	1625.93
PBANKA_0715800	2480.52	1954.05	2315.88	1548.49	1679.2	2799.08
PBANKA_0715900	5752.46	5289	5785.03	4628.61	4941.22	7281.71
PBANKA_0716000	9831.4	10472	10916.5	11332.5	10173.7	15469
PBANKA_0716100	603.642	673.988	627.543	1090.96	1022.73	522.769
PBANKA_0716200	951.721	732.64	475.852	402.325	423.013	992.025
PBANKA_0716300	892.182	716.176	726.245	471.563	589.006	664.781
PBANKA_0716400	336.171	397.19	267.017	437.88	456.212	376.64
PBANKA_0716500	1033.25	1435.44	1657.17	2766.69	3480.49	2479.03
PBANKA_0716600	1890.62	1753.4	1503.4	1231.3	1502.5	1841.01
PBANKA_0716700	2962.34	2955.26	3379.79	3594.73	3664.69	3556.47
PBANKA_0716800	1.832	5.14494	2.07796	5.61384	2.14184	0
PBANKA_0716900	4670.67	4539.9	1452.49	1538.19	1417.9	2342.17
PBANKA_0717000	3433.16	2963.49	4356.43	3712.62	3796.41	3605.87
PBANKA_0717100	139.232	148.174	209.873	172.158	107.092	120.401
PBANKA_0717200	3257.29	3354.5	3098.23	3868.87	3561.88	4086.45
PBANKA_0717300	11315.3	11541.1	11654.2	13217.8	12570.5	11839.5
PBANKA_0717400	2065.57	1338.71	1487.82	1115.28	1186.58	1472.6
PBANKA_0717500	2126.03	2107.37	2879.01	1818.89	2014.4	2008.75
PBANKA_0717600	719.058	773.8	1014.04	955.289	982.033	842.81
PBANKA_0717700	1807.26	1875.85	2113.28	1752.45	1674.92	2196.04
PBANKA_0717800	35681.8	35533	37248.4	31085.7	34486.8	32352
PBANKA_0717900	4483.81	4749.81	5086.83	4297.4	3911	4238.75
PBANKA_0718000	177.704	150.232	144.418	159.995	152.071	145.099
PBANKA_0718100	2430.14	2264.8	2581.86	2093.03	2275.7	2727.04
PBANKA_0718200	751.118	808.785	1298.72	661.498	610.424	871.624
PBANKA_0718300	1112.02	1134.97	1166.77	1211.65	952.047	1085.67
PBANKA_0718400	6259.01	5971.22	5167.87	5094.56	4461.45	10133.3
PBANKA_0718500	486.395	465.103	561.048	564.191	484.055	488.809
PBANKA_0718600	471.739	391.016	435.332	512.731	587.935	374.582
PBANKA_0718700	452.503	423.943	483.125	526.766	597.573	540.263
PBANKA_0718800	5210.19	4900.04	3881.62	4815.74	5703.72	6482.13
PBANKA_0718900	2075.65	2218.5	2091.46	2238.05	2266.07	2143.56
PBANKA_0719100	271.135	316.929	271.173	486.533	652.19	208.902
PBANKA_0719200	228.083	305.61	233.77	629.686	499.048	165.681
PBANKA_0719300	3079.58	2641.41	3139.79	2129.52	2164.33	4800.62
PBANKA_0719400	2409.07	2912.04	2601.6	2854.64	2680.51	2625.16
PBANKA_0719500	4129.32	4271.33	2299.26	4564.06	3614.35	4454.85
PBANKA_0719600	1741.31	2117.66	2735.63	2439.22	2396.72	2263.96
PBANKA_0719700	510.211	759.394	638.971	1714.09	1908.38	638.025
PBANKA_0719800	901.342	1626.83	885.209	1532.58	1925.51	584.513
PBANKA_0719900	1951.99	1897.46	2024.97	1581.23	1580.68	1963.47
PBANKA_0720000	525.783	724.408	716.895	1483.93	1519.63	941.601
PBANKA_0720100	516.623	598.871	489.358	1106.86	1122.32	934.397
PBANKA_0720200	1790.78	1814.11	1901.33	2404.6	2281.06	1762.8
PBANKA_0720300	2381.59	2133.09	2213.02	1881.57	2106.5	2077.7
PBANKA_0720400	17295.9	20375	16141.6	19248.9	17231.1	16873.7
PBANKA_0720500	743.79	782.031	700.271	926.284	901.714	634.937
PBANKA_0720600	3267.36	3074.62	3677.98	3013.7	3142.08	2715.72
PBANKA_0720700	1132.17	1057.8	342.863	490.276	410.162	832.519
PBANKA_0720800	2509.83	2878.08	2262.89	2590.79	2321.75	2045.8
PBANKA_0720900	6515.49	11194.4	4905.01	11384.9	13159.5	2459.48
PBANKA_0721000	432.351	480.538	280.524	422.91	499.048	367.379
PBANKA_0721100	1451.86	1642.27	1189.63	2050.92	2226.44	1134.04
PBANKA_0721200	351.743	371.465	332.473	378.934	281.652	270.646
PBANKA_0721300	1869.55	1715.32	1513.79	1585.91	1689.91	1599.18
PBANKA_0721400	1017.67	971.365	1148.07	915.057	997.026	967.328
PBANKA_0721500	4192.52	3811.37	3014.07	3474.97	3676.47	4057.63
PBANKA_0721600	348.995	337.508	376.11	344.316	400.524	479.548
PBANKA_0721700	8192.68	9046.87	12598.6	11776.9	10821.6	11667.6
PBANKA_0721800	651.274	541.248	230.653	261.044	340.552	357.088
PBANKA_0721900	1365.75	1428.24	1548.08	1125.58	1140.53	1175.2
PBANKA_0722000	3050.27	3136.36	2349.13	3012.76	2351.74	3085.16
PBANKA_0722100	3.66399	5.14494	10.3898	119.762	94.2409	51.4536
PBANKA_0722200	39.3879	41.1596	25.9744	775.646	685.388	398.251
PBANKA_0722600	3414.84	3418.3	2986.02	7550.62	7150.53	5285.31
PBANKA_0722700	5.49599	1.02899	20.7796	51.4602	77.1062	10.2907
PBANKA_0722801	1210.95	1108.22	1134.56	2557.11	2673.01	2537.69
PBANKA_0722900	905.922	877.727	575.594	346.187	371.609	367.379
PBANKA_0722921	469.907	458.929	353.252	442.558	415.517	2131.21
PBANKA_0722941	903.174	827.307	949.626	3759.4	3749.29	2822.74
PBANKA_0722961	0	0	0	0	0	0
PBANKA_0800021	5.49599	2.05798	4.15591	22.4554	13.922	13.3779
PBANKA_0800041	47.6319	46.3045	19.7406	35.5543	16.0638	80.2676
PBANKA_0800061	43.0519	28.8117	67.5335	81.4007	85.6735	153.332
PBANKA_0800100	1028.67	1083.53	1276.9	506.182	465.85	319.012
PBANKA_0800200	485.479	546.393	529.879	316.247	231.319	171.855
PBANKA_0800300	3634.68	3927.65	2177.7	2279.22	2394.58	1577.57
PBANKA_0800400	30833.4	28452.6	24289.2	29619.6	26579.1	22398.8
PBANKA_0800500	300.447	478.48	313.771	960.903	931.7	296.373
PBANKA_0800541	4.57999	5.14494	0	0	4.28368	4.11629
PBANKA_0800561	1.832	4.11596	0	4.6782	14.9929	6.17443
PBANKA_0800600	1570.94	1270.8	1451.45	1142.42	1180.15	1643.43
PBANKA_0800700	1500.4	1571.27	1909.64	1360.42	1552.83	2347.31
PBANKA_0800800	683.334	708.973	813.52	406.068	489.41	730.641
PBANKA_0800900	3500.94	3382.29	3737.2	3239.19	3237.39	3902.24
PBANKA_0801000	1361.17	1258.45	1777.69	1040.43	1098.76	798.56
PBANKA_0801100	538.607	672.959	806.247	955.289	1057	494.984
PBANKA_0801200	21148.6	19693.8	17533.8	20342.7	21569.4	16636
PBANKA_0801300	2378.85	1696.8	966.249	527.701	436.935	2489.33
PBANKA_0801400	5839.48	5662.53	6027.11	4678.2	5207.88	3789.04
PBANKA_0801500	327.011	394.103	384.422	1170.49	1327.94	858.246
PBANKA_0801600	4249.31	3779.48	2228.61	3377.66	3462.28	3623.36
PBANKA_0801700	1792.61	1445.73	1473.27	1700.99	1782.01	2084.9
PBANKA_0801800	3353.47	4047.01	1756.91	3775.31	3907.78	4184.21
PBANKA_0801900	4533.27	4389.67	4738.78	4767.09	4558.9	3998.97
PBANKA_0802000	6816.85	6621.54	3851.49	4989.77	4071.63	11592.5
PBANKA_0802100	3593.46	3426.53	3886.82	3572.28	3659.33	3980.45
PBANKA_0802200	1585.59	1181.28	461.306	586.647	592.218	2409.06
PBANKA_0802300	18407	19436.6	15943.1	25340	20655.9	25489.1
PBANKA_0802400	851.878	667.814	634.815	535.186	534.389	794.444
PBANKA_0802500	708.982	623.567	342.863	372.385	395.169	598.92
PBANKA_0802600	1452.77	1371.64	1637.43	2030.34	1991.91	1629.02
PBANKA_0802700	4439.84	4270.3	4462.41	4695.98	4355.43	5577.57
PBANKA_0802800	805.162	600.929	684.686	589.454	822.466	986.88
PBANKA_0802900	661.35	600.929	615.075	651.206	846.026	572.164
PBANKA_0803000	1588.34	1332.54	1235.34	861.725	852.452	2915.36
PBANKA_0803100	9197.53	8566.33	9103.52	8230.83	8287.84	16546.5
PBANKA_0803200	10621.9	9464.64	7802.72	8919.46	8776.18	13842
PBANKA_0803300	1417.96	1307.84	1834.83	2161.33	2211.45	1568.31
PBANKA_0803400	11983.1	11988.7	11506.7	10594.3	11486.7	10819.7
PBANKA_0803500	8443.67	7439.59	8738.84	5989.97	6427.66	8798.57
PBANKA_0803600	12278.9	10845.5	11145.1	9841.07	10526.1	10743.5
PBANKA_0803700	4368.39	4017.17	3592.78	3191.47	3264.16	6045.8
PBANKA_0803800	557.843	502.147	584.944	502.439	602.928	617.443
PBANKA_0803900	797.834	728.524	224.419	288.177	242.028	467.199
PBANKA_0804000	18301.6	19334.7	19465.2	17842.7	17743	16904.6
PBANKA_0804100	21618.5	24953	23623.2	30054.6	26701.2	24233.6
PBANKA_0804200	755.698	733.669	1227.03	1632.69	1554.97	979.677
PBANKA_0804300	448.839	610.19	768.843	1115.28	1599.95	535.117
PBANKA_0804321	19.2359	17.4928	6.23387	9.35641	32.1276	6.17443
PBANKA_0804341	8.24398	8.23191	5.19489	18.7128	8.56735	0
PBANKA_0804361	0	4.11596	0	0	3.21276	0
PBANKA_0804381	0	2.05798	0	1.87128	2.14184	0
PBANKA_0804400	4083.52	3926.62	4233.83	4690.37	4739.89	5052.74
PBANKA_0804500	6899.29	5681.05	1751.72	1577.49	1669.56	6065.35
PBANKA_0804600	4362.9	4557.39	5180.34	4769.9	4773.09	3621.3
PBANKA_0804700	3997.41	4122.13	3871.23	5250.82	4898.38	3612.04
PBANKA_0804800	2318.39	2186.6	2993.29	2086.48	2077.58	2767.17
PBANKA_0804900	7821.7	8164	7736.23	7983.82	8903.62	9442.77
PBANKA_0805000	2641.74	2507.65	3054.59	2811.6	2995.36	3547.21
PBANKA_0805100	6928.61	7436.5	7135.7	5830.91	6418.02	5512.74
PBANKA_0805200	1762.38	1741.05	2088.35	2112.68	2140.77	2558.27
PBANKA_0805300	1546.2	1463.22	1520.02	1157.39	1284.03	1428.35
PBANKA_0805400	1507.73	1288.29	1364.18	1125.58	1250.83	1317.21
PBANKA_0805500	1232.93	1115.42	1555.35	2200.63	2279.99	1601.24
PBANKA_0805600	3018.21	2901.75	3648.89	3418.83	3722.52	2865.97
PBANKA_0805700	120691	108829	139305	106255	124029	127759
PBANKA_0805750	333.423	395.132	415.591	428.523	372.68	147.157
PBANKA_0805800	1868.64	2174.25	2471.73	2053.73	2010.12	2324.67
PBANKA_0805900	7483.7	6888.05	6741.93	6013.36	6560.45	10188.8
PBANKA_0806000	2865.24	2857.5	3402.65	2708.68	2658.02	1670.18
PBANKA_0806100	5897.19	6026.79	6582.96	5803.78	6129.94	4843.84
PBANKA_0806200	2019.77	1976.69	2563.16	2513.13	2827.23	2955.5
PBANKA_0806300	1778.87	1827.48	1784.96	2318.52	2015.47	2979.16
PBANKA_0806400	3376.37	3287.62	4240.07	3081.06	3199.91	3510.16
PBANKA_0806500	1964.81	2152.64	2943.42	2845.28	2919.33	2576.8
PBANKA_0806600	2555.63	2401.66	3047.32	2823.76	3435.51	2876.26
PBANKA_0806700	4128.4	4029.52	2447.83	3011.83	2860.43	7083.1
PBANKA_0806800	851.878	1473.51	1322.62	3628.41	3944.2	1089.79
PBANKA_0806900	2161.75	2161.91	2755.37	2464.48	2773.68	2305.12
PBANKA_0807000	26948.6	24473.5	20953.1	24409.9	25774.9	32348.9
PBANKA_0807100	2594.11	2621.86	2951.74	2183.79	2490.96	1984.05
PBANKA_0807200	1836.58	2799.88	1324.7	3080.13	3508.33	675.071
PBANKA_0807300	2018.86	1945.82	3070.18	2390.56	2605.55	2675.59
PBANKA_0807400	1137.67	1025.9	1331.97	1362.29	1376.13	1500.39
PBANKA_0807500	5313.7	5063.65	4855.14	7196.01	6240.25	6933.89
PBANKA_0807600	26737.1	26386.4	28002.5	25330.6	26295.4	26220.8
PBANKA_0807700	1829.25	1450.87	1192.75	1004.88	991.671	2499.62
PBANKA_0807800	932.486	721.321	771.96	496.825	477.63	1227.68
PBANKA_0807900	16973.4	18056.7	12656.8	20586	16878.8	18728.1
PBANKA_0808000	7345.38	4870.2	3635.38	1669.18	1807.71	10628.3
PBANKA_0808100	255.563	304.581	530.918	436.944	357.687	631.85
PBANKA_0808200	6150.01	5312.67	6627.64	5196.55	5514.16	6295.86
PBANKA_0808300	1834.74	1777.06	2165.23	1746.84	1651.36	1004.37
PBANKA_0808380	14.656	7.20292	6.23387	5.61384	16.0638	15.4361
PBANKA_0808420	651.274	626.654	864.429	716.701	690.743	659.635
PBANKA_0808500	1169.73	1069.12	1299.76	1108.73	1082.7	880.886
PBANKA_0808600	1846.65	1708.12	1817.17	2052.8	2030.46	1539.49
PBANKA_0808700	6171.99	5494.8	6229.71	6405.4	6407.31	5278.11
PBANKA_0808800	1022.25	1084.55	1310.15	1265.92	1050.57	1244.15
PBANKA_0808900	8986.85	9305.15	10503	10348.2	9942.41	9718.56
PBANKA_0809000	2417.32	2516.91	3207.32	3684.55	3131.37	3367.12
PBANKA_0809100	4029.47	3534.58	4018.77	2421.44	2766.18	3844.61
PBANKA_0809200	1025	930.206	1249.89	887.923	729.296	1085.67
PBANKA_0809300	1465.6	1215.24	1434.83	1188.26	1220.85	1816.31
PBANKA_0809400	2648.15	2047.69	1532.49	1055.4	1086.98	3697.46
PBANKA_0809500	145.644	116.276	123.638	166.544	124.227	122.46
PBANKA_0809600	1578.26	1358.27	779.233	872.953	868.516	2019.04
PBANKA_0809700	1242.09	1299.61	1419.24	1590.59	1797	1910.99
PBANKA_0809800	1125.76	1067.06	931.963	859.854	964.898	1278.11
PBANKA_0809900	1588.34	1697.83	1774.57	2009.76	1885.89	1184.46
PBANKA_0810000	1887.87	2022.99	1804.7	2085.54	2052.95	1197.84
PBANKA_0810100	359.071	365.291	336.629	416.36	408.02	202.727
PBANKA_0810200	2144.35	2370.79	2761.6	2499.1	2698.72	2681.76
PBANKA_0810300	119.08	200.653	135.067	301.276	250.595	139.954
PBANKA_0810400	136.484	183.16	160.003	263.851	245.241	175.971
PBANKA_0810500	5204.7	5929.03	6282.7	5476.3	5916.83	4539.24
PBANKA_0810600	12173.6	11739.7	11299.9	9200.15	10487.5	16551.6
PBANKA_0810700	3853.6	7363.44	4189.16	8837.13	9941.34	1933.63
PBANKA_0810800	850.962	667.814	555.853	434.137	643.622	1253.41
PBANKA_0810900	3695.13	3841.22	3913.83	4572.48	4802	3545.15
PBANKA_0811000	3798.64	3639.53	3740.32	3285.03	3388.39	3131.47
PBANKA_0811100	3709.79	3546.92	3114.86	3005.28	3362.69	4089.53
PBANKA_0811200	726.386	807.756	951.704	1004.88	1064.49	881.915
PBANKA_0811300	14898.7	13471.5	14381.5	14797.2	16470.7	21457.2
PBANKA_0811400	8626.87	8579.71	5358.01	7283.96	6770.35	9343.97
PBANKA_0811500	597.23	655.466	611.958	819.621	732.509	573.193
PBANKA_0811600	2202.06	2190.72	3046.28	2958.5	2888.27	2558.27
PBANKA_0811700	919.662	1022.81	1093	1229.43	1200.5	1158.74
PBANKA_0811800	152.056	255.189	235.848	575.419	741.076	184.204
PBANKA_0811900	1349.26	1335.63	1344.44	1163	1249.76	1267.82
PBANKA_0812000	3893.91	3507.82	3577.2	2254.89	2322.82	6739.39
PBANKA_0812100	1425.29	1394.28	962.093	871.081	841.743	1941.86
PBANKA_0812200	3360.8	3586.03	1244.7	1539.13	1580.68	2190.89
PBANKA_0812300	1558.11	1178.19	1032.74	585.711	548.311	1565.22
PBANKA_0812400	1350.18	1147.32	1300.8	2180.98	2169.68	2020.07
PBANKA_0812500	950.805	852.003	1138.72	1396.91	1395.41	846.926
PBANKA_0812600	1999.62	3840.19	2369.91	5953.48	5839.72	978.648
PBANKA_0812700	4479.23	4654.12	5218.78	2936.04	2662.31	6348.35
PBANKA_0812800	5791.85	5764.4	7041.15	7750.85	7736.32	6854.65
PBANKA_0812900	2423.73	4012.03	2303.41	3997.06	4147.67	1783.38
PBANKA_0813000	18803.6	18495	21156.7	19683.1	21981.7	19318.8
PBANKA_0813100	2424.65	1950.96	1364.18	856.111	864.232	3137.64
PBANKA_0813200	877.526	695.596	1175.08	878.567	971.324	485.722
PBANKA_0813300	1277.82	1816.17	1262.36	1938.65	2229.65	953.95
PBANKA_0813400	1727.57	1673.14	2171.46	2078.99	2120.42	2168.25
PBANKA_0813500	4976.61	5431	6277.5	5231.17	5146.84	4455.88
PBANKA_0813600	200.603	289.146	295.07	396.712	490.481	261.384
PBANKA_0813700	170.376	167.725	226.497	217.069	178.844	164.652
PBANKA_0813800	1467.43	1543.48	1372.49	1542.87	1510	1182.4
PBANKA_0813900	4290.53	3934.85	5434.89	4277.75	4294.39	5272.97
PBANKA_0814000	4508.54	4296.03	3405.77	3051.12	3273.8	2148.7
PBANKA_0814100	595.398	673.988	909.105	1071.31	1018.44	606.123
PBANKA_0814150	51.2959	57.6234	85.1962	89.8215	113.517	48.3664
PBANKA_0814200	10751.1	9202.25	13563.9	11122.9	10936.2	9906.88
PBANKA_0814300	2022.52	1820.28	2351.21	2247.41	2396.72	1793.67
PBANKA_0814400	2689.37	2249.37	2286.79	2440.15	2384.94	1836.89
PBANKA_0814500	1287.89	1800.73	1210.41	1639.24	1684.56	986.88
PBANKA_0814600	739.21	623.567	728.323	516.474	624.346	558.786
PBANKA_0814700	3274.69	2970.69	3745.51	2633.83	2647.31	3164.4
PBANKA_0814800	1772.46	2019.91	683.647	702.666	647.906	1084.64
PBANKA_0814900	678.754	601.958	651.439	509.924	534.389	700.798
PBANKA_0815000	588.986	631.799	670.141	628.751	567.587	612.298
PBANKA_0815100	1797.19	2091.93	888.326	1850.7	1929.8	1102.14
PBANKA_0815200	7082.49	6820.14	5956.46	5102.05	5610.55	7372.27
PBANKA_0815300	1790.78	1982.86	1897.17	1802.04	1861.26	1572.42
PBANKA_0815400	5319.2	7671.11	3340.31	10114.3	11513.5	2295.86
PBANKA_0815500	736.462	834.51	592.217	1838.53	1577.46	1062
PBANKA_0815600	1462.85	1211.12	1508.6	1373.52	1421.11	1091.85
PBANKA_0815700	2571.21	3236.17	2010.42	3795.89	4536.41	2061.23
PBANKA_0815800	406.703	455.842	234.809	391.098	365.183	871.624
PBANKA_0815900	3042.03	3041.69	2606.79	3322.46	3762.14	3840.5
PBANKA_0816000	2221.29	1873.79	1909.64	1184.52	1116.97	2506.82
PBANKA_0816100	3862.76	3757.87	3849.41	4310.5	4694.91	4143.04
PBANKA_0816200	806.994	877.727	864.429	1352.94	1421.11	1179.32
PBANKA_0816300	1632.31	1899.51	1543.92	2171.62	2002.62	1395.42
PBANKA_0816400	20239.9	20058.1	17648.1	20518.6	22211.9	18920.5
PBANKA_0816500	154.804	218.146	170.392	438.815	400.524	124.518
PBANKA_0816600	821.65	931.235	1127.29	640.914	491.552	587.6
PBANKA_0816700	1750.47	1571.27	1550.15	1308.96	1487.51	1942.89
PBANKA_0816800	1193.54	2034.31	1163.65	2052.8	2401	829.432
PBANKA_0816900	3644.75	3567.5	3775.64	2730.2	2774.75	3517.37
PBANKA_0817000	1324.53	1478.66	971.444	1760.88	2072.23	1745.31
PBANKA_0817100	1189.88	1000.18	808.325	965.581	1058.07	1054.8
PBANKA_0817200	2508	2479.86	2987.06	2792.89	2917.18	1901.73
PBANKA_0817300	653.106	643.118	274.29	319.053	412.304	544.379
PBANKA_0817400	3305.84	3460.49	3653.05	3552.63	3014.64	3276.57
PBANKA_0817500	813.406	690.451	980.795	625.944	587.935	767.688
PBANKA_0817600	930.654	804.669	643.127	665.241	733.58	515.565
PBANKA_0817700	1001.19	1104.1	910.144	2223.08	1871.97	2116.8
PBANKA_0817800	1079.05	1015.61	1302.88	1058.21	1186.58	1189.61
PBANKA_0817900	2845.09	2561.15	1703.92	1294.93	1245.48	2890.66
PBANKA_0818000	3703.38	3143.56	2243.15	2162.27	2051.88	6429.64
PBANKA_0818100	828.062	802.611	1284.18	1003.01	1070.92	1260.61
PBANKA_0818200	98.9277	96.7249	82.0792	130.054	169.205	119.372
PBANKA_0818300	345.331	236.667	89.3521	78.5938	68.5388	357.088
PBANKA_0818400	188.696	185.218	127.794	144.089	158.496	319.012
PBANKA_0818500	3263.7	2788.56	2436.4	1577.49	1960.85	5120.66
PBANKA_0818600	3866.43	3788.74	3474.34	3157.79	3391.6	4404.43
PBANKA_0818700	937.066	839.655	793.779	738.22	754.998	540.263
PBANKA_0818800	610.054	492.886	610.919	614.716	627.559	724.467
PBANKA_0818900	51346.2	44673.5	47711.9	36181.2	40903.8	64403.4
PBANKA_0819000	5986.04	8168.11	3314.34	7497.29	8703.36	6106.51
PBANKA_0819100	6749.07	6881.88	8251.56	7438.34	8096.15	5367.64
PBANKA_0819200	8300.77	8384.2	9242.75	8411.41	8526.66	8266.54
PBANKA_0819300	10208.8	9482.13	10175.7	8265.45	9129.59	8187.3
PBANKA_0819400	677.838	994.003	611.958	1442.76	1266.9	632.879
PBANKA_0819450	4867.61	4574.88	3379.79	3614.38	3160.28	4590.69
PBANKA_0819500	1839.32	1618.6	1486.78	712.023	681.105	2605.61
PBANKA_0819600	1582.84	1517.76	448.838	618.458	614.708	1006.43
PBANKA_0819700	3458.81	3748.61	3398.5	3115.68	3022.13	2383.33
PBANKA_0819800	4851.12	4994.71	4720.08	6179.91	5664.09	4878.83
PBANKA_0819900	26292.8	25035.3	25057	24570.9	27522.6	22282.5
PBANKA_0820000	7365.54	6979.63	7447.39	5727.06	6352.69	7977.37
PBANKA_0820100	1090.04	1129.83	549.619	645.592	650.048	918.961
PBANKA_0820200	90.6838	84.3771	48.8319	90.7571	71.7516	101.878
PBANKA_0820300	2633.49	2362.56	3135.63	2314.78	2643.03	3278.62
PBANKA_0820400	11.908	18.5218	10.3898	42.1038	22.4893	19.5524
PBANKA_0820500	58.6238	29.8407	50.9099	51.4602	52.475	36.0175
PBANKA_0820600	1097.37	1109.25	1823.41	1686.96	1535.7	1012.61
PBANKA_0820700	3279.27	2818.4	2670.17	2091.16	2106.5	4130.7
PBANKA_0820800	2977.91	2728.88	1432.75	1480.18	1335.44	4203.76
PBANKA_0820900	36.6399	67.9133	34.2863	72.98	33.1985	56.599
PBANKA_0821000	1802.68	1718.41	1714.31	1802.04	1916.95	1025.98
PBANKA_0821100	4176.03	4239.43	5172.03	3671.45	3767.49	5458.2
PBANKA_0821200	2100.38	3562.36	1896.13	3785.6	4413.26	1078.47
PBANKA_0821300	435.099	316.929	280.524	323.732	415.517	339.594
PBANKA_0821400	1622.23	2534.4	1196.9	3475.91	3832.82	736.816
PBANKA_0821500	1613.99	1457.05	1483.66	1579.36	1499.29	1446.88
PBANKA_0821600	971.873	803.64	737.674	625.944	702.523	939.543
PBANKA_0821700	6218.71	6539.22	7176.22	7007.01	7505	6857.74
PBANKA_0821800	1620.4	1624.77	1902.37	2071.51	1879.46	1678.42
PBANKA_0821900	1744.98	1830.57	2223.41	2426.12	2388.15	1478.78
PBANKA_0822000	666.846	593.727	530.918	481.855	454.07	597.891
PBANKA_0822100	2806.62	2510.73	1876.39	2165.07	2230.72	1902.75
PBANKA_0822200	1566.36	1482.77	1931.46	1535.39	1383.63	1608.44
PBANKA_0822300	894.93	857.148	1111.71	782.196	837.459	1144.33
PBANKA_0822400	725.47	484.654	617.153	399.519	455.141	613.327
PBANKA_0822500	1591.09	1660.79	1198.98	1789.88	1613.88	1654.75
PBANKA_0822600	2557.47	2648.62	2742.9	3166.21	2634.46	3000.77
PBANKA_0822700	2335.79	2215.41	1876.39	1685.09	1912.66	1681.5
PBANKA_0822800	1816.42	2111.49	2964.2	2100.51	1698.48	1549.78
PBANKA_0822900	571.582	848.916	923.651	2437.34	2945.03	1219.45
PBANKA_0823000	16174.7	17030.8	16689.1	15730	15760.7	20164.7
PBANKA_0823100	12221.2	14955.3	10131.1	14365.8	16062.7	6290.72
PBANKA_0823200	3462.47	6269.63	2605.76	5404.26	6017.5	1482.89
PBANKA_0823300	1945.58	2175.28	1938.73	2582.37	2634.46	2259.84
PBANKA_0823400	36640.8	35962.1	46434	40900.6	49035.3	40760.5
PBANKA_0823500	5337.52	5142.89	5687.36	6536.39	6589.37	4306.67
PBANKA_0823600	3424.91	4355.71	5028.65	5156.32	4432.53	3942.38
PBANKA_0823700	1608.49	1302.7	935.08	1638.31	1467.16	1465.4
PBANKA_0823800	81.5238	58.6524	52.9879	138.475	123.156	231.541
PBANKA_0823900	2574.87	2596.14	3026.54	3271	3374.47	2469.77
PBANKA_0824000	65.0358	53.5074	49.8709	92.6284	97.4537	17.4942
PBANKA_0824100	940.73	921.974	1017.16	944.997	995.955	819.141
PBANKA_0824200	294.035	599.9	217.146	399.519	458.353	201.698
PBANKA_0824300	6731.67	7224.53	6481.14	5969.39	6133.15	7952.67
PBANKA_0824400	1207.28	1799.7	1065.99	2021.92	2290.7	1421.15
PBANKA_0824500	112.668	94.667	82.0792	43.0395	61.0424	161.564
PBANKA_0824600	381.971	509.349	460.267	712.958	559.02	513.507
PBANKA_0824700	4062.45	3989.39	5219.82	5197.48	5970.37	6359.67
PBANKA_0824800	3525.67	3884.43	4382.41	3331.82	3510.47	3326.99
PBANKA_0824900	2224.96	2256.57	2092.5	2292.32	2102.21	1750.45
PBANKA_0825000	2092.14	2274.07	3182.39	2842.48	2358.16	1848.21
PBANKA_0825100	834.474	931.235	1340.28	1219.14	1154.45	868.537
PBANKA_0825200	544.103	598.871	577.672	781.26	546.169	458.966
PBANKA_0825300	2661.89	2595.11	2880.05	2035.02	2395.65	2050.94
PBANKA_0825400	706.234	543.306	320.005	373.321	403.737	1005.4
PBANKA_0825500	1683.6	2704.18	991.185	2351.27	2712.64	841.781
PBANKA_0825600	2148.93	2106.34	2193.28	1698.19	1680.27	2189.87
PBANKA_0825700	1034.16	1429.27	900.794	1618.66	1659.92	633.908
PBANKA_0825800	335.255	503.176	347.019	665.241	702.523	434.268
PBANKA_0825900	877.526	1801.76	802.091	1852.57	2318.54	338.565
PBANKA_0826000	2843.26	2722.7	2490.43	2050.92	1743.46	2676.62
PBANKA_0826100	814.322	747.046	757.415	753.191	697.168	845.897
PBANKA_0826200	1088.21	1220.38	1081.58	1283.7	1043.08	1447.9
PBANKA_0826300	1313.54	1191.57	1390.15	1201.36	1272.25	1152.56
PBANKA_0826400	1740.4	1591.85	2119.51	1802.98	1967.28	2080.78
PBANKA_0826500	11487.5	10944.3	12034.5	9440.61	9861.02	14989.5
PBANKA_0826600	207.015	208.885	175.587	220.811	218.468	206.843
PBANKA_0826700	62804.5	64926.1	61605.1	81595.4	81615.8	48466.2
PBANKA_0826800	530.363	623.567	800.013	1055.4	950.976	668.897
PBANKA_0826900	17119.1	14552	12280.7	15168.6	15545.5	18371
PBANKA_0827000	49.4639	54.5364	42.5981	57.0741	79.248	43.221
PBANKA_0827100	1597.5	1942.73	1611.45	3057.67	3359.47	1900.7
PBANKA_0827200	3398.35	2803.99	2701.34	2180.04	1967.28	4679.19
PBANKA_0827300	674.174	697.654	569.36	761.612	934.912	1016.72
PBANKA_0827400	577.078	1178.19	565.204	1392.23	1523.92	477.489
PBANKA_0827500	13292	12233.6	12117.6	11231.4	11653.7	12559.8
PBANKA_0827600	2502.51	2376.96	2131.98	2369.04	2301.41	4231.54
PBANKA_0827700	634.786	607.103	1127.29	795.295	670.395	1017.75
PBANKA_0827800	1310.79	1165.84	1294.57	872.953	1060.21	1893.49
PBANKA_0827900	1173.39	996.061	1198.98	732.607	878.154	1765.89
PBANKA_0828000	1206.37	1324.31	1297.68	2638.51	2548.79	1728.84
PBANKA_0828100	1348.35	1505.41	823.909	1733.74	1833.41	1629.02
PBANKA_0828200	453.419	606.074	526.762	1354.81	1526.06	638.025
PBANKA_0828300	191.443	210.943	185.977	577.29	633.984	321.07
PBANKA_0828400	1988.63	1893.34	1592.75	1872.22	1651.36	3034.73
PBANKA_0828500	1152.32	1430.29	1246.77	1058.21	1036.65	1426.29
PBANKA_0828600	3602.62	3366.85	3850.45	2587.05	2773.68	4686.39
PBANKA_0828700	2800.2	2758.72	2741.86	2021.92	1950.14	3459.74
PBANKA_0828800	1496.74	1426.18	963.132	1413.75	1450.02	1461.28
PBANKA_0828900	351.743	664.727	779.233	2441.09	2470.61	861.333
PBANKA_0828950	18.32	19.5508	30.1304	25.2623	84.6026	51.4536
PBANKA_0829000	952.637	1068.09	1524.18	1424.05	1364.35	1145.36
PBANKA_0829100	3552.24	3480.04	4936.18	4160.79	3747.15	3006.95
PBANKA_0829200	2417.32	2176.31	1678.99	1972.33	1647.07	3053.26
PBANKA_0829300	291.287	329.276	339.746	358.35	228.106	275.791
PBANKA_0829400	231.747	193.45	202.601	225.489	336.269	163.622
PBANKA_0829500	1620.4	1470.43	1824.44	1949.88	1870.9	1462.31
PBANKA_0829600	66.8678	85.4061	96.6249	225.489	141.361	83.3548
PBANKA_0829700	2487.85	2440.76	1763.15	1639.24	1858.04	930.281
PBANKA_0829800	2756.24	2568.36	3262.39	2573.01	2655.88	2960.64
PBANKA_0829900	1085.46	1210.09	1429.63	978.68	1121.25	1197.84
PBANKA_0830000	7818.04	6890.11	7467.13	5732.67	5800.1	6985.34
PBANKA_0830100	567.003	445.552	717.934	539.865	517.254	565.99
PBANKA_0830200	64737.2	54770	49247.5	20774	21553.3	94082.9
PBANKA_0830300	653.106	721.321	627.543	712.023	711.09	928.223
PBANKA_0830400	4621.21	8664.09	3990.71	10061.9	11406.4	2019.04
PBANKA_0830450	1025	1025.9	1270.67	1328.61	1196.22	1003.35
PBANKA_0830500	221.671	208.885	336.629	330.281	288.077	231.541
PBANKA_0830600	1798.1	1754.43	1826.52	1554.1	1599.95	2247.49
PBANKA_0830700	473.571	725.437	410.396	825.235	870.657	286.082
PBANKA_0830800	4469.15	4065.53	5221.9	4754.93	4653.14	4226.4
PBANKA_0830900	403.039	440.407	443.643	858.918	1062.35	360.175
PBANKA_0831000	69294.3	52604	19029.9	14533.3	16063.8	89556
PBANKA_0831100	3632.85	4421.56	4058.25	5210.58	5085.8	4113.2
PBANKA_0831200	3318.66	2604.37	1716.39	1689.77	1934.08	4922.05
PBANKA_0831300	2782.8	3060.21	3673.82	2977.21	2834.72	3475.18
PBANKA_0831400	1180.72	1088.67	1348.59	1119.96	1261.54	1164.91
PBANKA_0831500	2639.91	2426.36	2271.21	3271	3141.01	3076.93
PBANKA_0831600	287.623	565.944	333.512	649.335	901.714	164.652
PBANKA_0831700	674.174	615.335	796.896	625.944	683.246	650.374
PBANKA_0831800	1048.82	1137.03	1036.9	1285.57	1186.58	1069.21
PBANKA_0831900	1973.06	1992.12	1987.56	1687.9	1504.64	1348.08
PBANKA_0832000	159.384	146.116	110.132	137.539	152.071	97.7618
PBANKA_0832100	503.799	408.509	308.576	204.905	198.12	513.507
PBANKA_0832200	1727.57	1814.11	2502.9	2679.67	2275.7	2461.54
PBANKA_0832300	551.431	453.784	493.514	476.241	510.828	350.914
PBANKA_0832400	342.583	432.175	331.434	710.151	857.806	405.454
PBANKA_0832500	789.59	739.843	721.05	851.433	954.189	1065.09
PBANKA_0832600	3378.2	2423.27	3121.09	2182.85	2433.13	3117.06
PBANKA_0832700	112.668	167.725	196.367	481.855	632.913	155.39
PBANKA_0832800	2765.4	2431.5	1170.93	998.329	881.367	2636.48
PBANKA_0832900	3638.34	3043.75	1811.98	1503.57	1417.9	4604.07
PBANKA_0833000	22658.1	18620.6	14680.8	5625.07	6277.73	30343.2
PBANKA_0833100	6630.91	6554.66	8325.33	7453.31	8355.31	5885.26
PBANKA_0833200	3515.6	3599.4	4111.23	2916.39	2834.72	4738.88
PBANKA_0833300	753.866	818.046	558.97	487.469	397.311	809.88
PBANKA_0833400	976.453	969.307	1017.16	988.972	1022.73	1094.93
PBANKA_0833500	632.954	751.162	624.426	686.76	568.658	744.019
PBANKA_0833600	3441.4	3055.07	2707.58	2488.8	2513.45	3063.55
PBANKA_0833700	249.151	318.987	340.785	513.667	357.687	339.594
PBANKA_0833800	4045.96	3347.3	3767.33	3452.51	3802.83	5408.8
PBANKA_0833900	470.823	527.871	712.739	962.774	915.636	591.716
PBANKA_0834000	2334.88	2226.73	2186.01	1788.01	1789.51	2113.71
PBANKA_0834100	806.078	676.046	550.658	641.85	734.651	880.886
PBANKA_0834200	757.53	643.118	804.169	701.731	657.544	693.595
PBANKA_0834300	3342.48	2829.72	3168.88	2728.33	3008.21	4139.96
PBANKA_0834400	6598.85	6503.21	6932.06	6360.49	7049.86	9640.35
PBANKA_0834500	463.495	437.32	537.151	396.712	369.467	720.35
PBANKA_0834600	1646.96	1713.27	1695.61	2148.23	2102.21	1987.14
PBANKA_0834700	3435.91	3685.84	4154.87	3118.49	3055.33	3321.84
PBANKA_0834800	1537.96	1381.93	1775.61	1252.82	1380.41	1209.16
PBANKA_0834900	3461.55	3345.24	3255.12	3384.21	3389.46	4337.54
PBANKA_0835000	643.03	583.437	658.712	628.751	563.304	662.722
PBANKA_0835100	916.914	707.944	865.468	658.691	494.765	951.892
PBANKA_0835200	3185.84	2926.44	3188.62	2403.66	2725.49	4071.01
PBANKA_0835300	4249.31	3935.88	4693.06	3963.37	4292.24	4134.81
PBANKA_0835400	1076.3	1263.6	500.787	785.938	710.019	386.931
PBANKA_0835500	2802.04	3132.24	2829.14	2704.94	2912.9	3624.39
PBANKA_0835600	1871.38	1482.77	946.509	807.458	1112.69	2363.78
PBANKA_0835700	260.143	291.204	212.99	451.914	386.602	229.483
PBANKA_0835800	2232.29	2272.01	2952.77	1940.52	1983.34	2603.55
PBANKA_0835900	1326.36	1412.8	1943.93	1253.76	1210.14	1586.83
PBANKA_0836000	2840.51	2853.39	3123.17	3489	3011.42	3872.4
PBANKA_0836100	724.554	670.901	765.727	654.948	691.814	827.374
PBANKA_0836200	9247	9576.8	6175.68	6883.51	7079.85	4426.04
PBANKA_0836300	12056.4	10930.9	12746.2	8791.28	9650.05	18361.7
PBANKA_0836400	980.117	883.901	1321.58	912.25	1048.43	850.014
PBANKA_0836500	661.35	695.596	587.022	450.043	491.552	498.071
PBANKA_0836550	178.62	215.059	236.887	322.796	237.744	274.762
PBANKA_0836600	1148.66	1230.67	1084.69	970.259	1034.51	839.723
PBANKA_0836700	2376.1	2270.98	2546.53	1079.73	1040.93	3355.8
PBANKA_0836800	7694.38	7603.2	8744.04	18783.9	20467.4	12173.9
PBANKA_0836850	13.74	4.11596	21.8185	8.42077	4.28368	4.11629
PBANKA_0836900	143.812	203.74	189.094	132.861	111.376	63.8025
PBANKA_0836921	4.57999	10.2899	2.07796	5.61384	5.3546	2.05814
PBANKA_0836941	3.66399	11.3189	6.23387	6.54948	10.7092	6.17443
PBANKA_0836961	63.2038	62.7683	97.6639	47.7177	65.3261	14.407
PBANKA_0836981	30.2279	55.5654	22.8575	32.7474	13.922	16.4652
PBANKA_0837001	607.306	707.944	261.822	692.374	777.487	1088.76
PBANKA_0837021	4.57999	8.23191	10.3898	14.9703	17.1347	55.5699
PBANKA_0837041	0	0	0	0	1.07092	1.02907
PBANKA_0837061	0	2.05798	3.11693	3.74256	0	6.17443
PBANKA_0837081	261.059	334.421	192.211	400.454	359.829	1136.1
PBANKA_0837101	35.7239	56.5944	20.7796	39.2969	33.1985	90.5583
PBANKA_0837121	126.408	100.841	87.2741	170.287	227.035	54.5408
PBANKA_0837141	510.211	475.393	555.853	214.262	182.056	90.5583
PBANKA_0837161	0	0	0	0	0	0
PBANKA_0837181	0	0	0	0	0	1.02907
PBANKA_0837201	0.915998	1.02899	1.03898	0.935641	6.42552	0
PBANKA_0900600	0	0	0	0	1.07092	0
PBANKA_0900900	855.542	832.452	500.787	608.166	568.658	593.775
PBANKA_0901000	3246.3	3816.52	3898.24	4325.47	4312.59	2684.85
PBANKA_0901100	4076.19	3391.55	3035.89	2314.78	2250	6205.3
PBANKA_0901200	2698.53	2119.72	2908.1	1769.3	2160.04	1743.25
PBANKA_0901300	970.041	1256.4	977.678	2146.36	1901.95	717.263
PBANKA_0901400	5570.18	4928.86	6054.12	3973.67	4597.46	6091.08
PBANKA_0901500	1368.5	1375.76	1290.41	1307.09	1462.88	1761.77
PBANKA_0901600	1765.13	1747.22	1942.89	2302.61	2438.48	2365.84
PBANKA_0901700	2188.32	2177.34	2455.1	2278.29	2399.93	2970.93
PBANKA_0901800	4271.3	3964.69	3615.64	3504.91	3368.04	6784.67
PBANKA_0901900	8190.85	11975.4	5727.88	11884.5	11979.3	6481.1
PBANKA_0902000	95.2637	136.856	114.288	203.97	327.701	109.082
PBANKA_0902100	1390.48	1181.28	1108.59	1381.01	1291.53	1078.47
PBANKA_0902200	761.194	784.089	870.663	869.21	841.743	724.467
PBANKA_0902300	444.259	717.205	519.489	923.477	1060.21	369.437
PBANKA_0902400	226.251	326.189	324.161	771.904	1068.78	335.477
PBANKA_0902500	3017.3	2883.23	2408.35	2384.95	2449.19	3780.81
PBANKA_0902600	54.0439	46.3045	33.2473	142.217	174.56	80.2676
PBANKA_0902700	51.2959	100.841	56.1048	87.9502	71.7516	160.535
PBANKA_0902800	80.6078	81.2901	72.7284	80.4651	111.376	46.3082
PBANKA_0902900	9182.88	12449.7	6907.12	10892.7	11917.2	5886.29
PBANKA_0903000	2660.97	3169.29	3306.03	2719.91	2673.01	2001.55
PBANKA_0903100	228.999	423.943	350.135	1031.08	1074.13	333.419
PBANKA_0903200	694.326	620.48	782.35	803.715	898.501	680.217
PBANKA_0903300	250.067	191.392	158.964	200.227	145.645	243.89
PBANKA_0903400	2314.73	2571.44	2218.22	2878.03	2576.63	2134.3
PBANKA_0903500	641.198	661.64	539.229	596.939	589.006	917.932
PBANKA_0903600	11446.3	11102.8	13069.3	11597.3	12263.1	14216.6
PBANKA_0903700	3844.44	3587.06	3348.62	2822.83	3162.42	3447.39
PBANKA_0903800	4035.89	6052.51	2693.03	6268.79	6834.61	2873.17
PBANKA_0903900	3679.56	3327.75	4046.82	2863.06	3185.98	3855.93
PBANKA_0904000	971.873	1147.32	352.213	788.745	658.615	473.373
PBANKA_0904100	7806.13	6153.35	4820.86	3862.32	4248.34	7809.63
PBANKA_0904200	782.262	1487.92	1049.37	1584.98	1650.29	470.286
PBANKA_0904300	361.819	413.654	429.098	435.073	393.027	330.332
PBANKA_0904400	880.274	970.336	1166.77	857.982	772.133	885.002
PBANKA_0904500	2472.28	1995.21	2290.95	2151.04	2245.72	2972.99
PBANKA_0904600	456.167	665.756	604.685	1468.96	1583.89	729.612
PBANKA_0904700	11431.6	11702.7	12498.9	11941.6	11504.9	9081.56
PBANKA_0904800	413.115	626.654	769.882	868.275	1036.65	383.844
PBANKA_0904900	1121.18	1044.42	1205.21	1409.07	1428.61	1102.14
PBANKA_0905000	9790.18	10317.7	10951.9	10024.5	9770	8057.63
PBANKA_0905100	828.062	809.814	832.221	1150.84	1018.44	1049.65
PBANKA_0905200	3928.71	3530.46	3267.58	3945.6	4055.57	4695.66
PBANKA_0905300	103.508	213.001	176.626	299.405	356.616	108.053
PBANKA_0905400	64.1198	69.9712	113.249	196.485	191.695	99.82
PBANKA_0905500	234.495	267.537	183.899	285.37	360.9	243.89
PBANKA_0905600	10438.7	11109	10107.2	11635.6	11911.8	7990.74
PBANKA_0905700	2378.85	2076.5	2417.7	1750.58	2051.88	1848.21
PBANKA_0905800	3048.44	2536.46	2457.18	1962.97	2147.19	2984.31
PBANKA_0905900	5309.12	9344.25	3969.93	10695.3	11654.8	2716.75
PBANKA_0906000	85.1878	138.913	90.3911	88.8859	134.936	140.983
PBANKA_0906100	289.455	211.972	87.2741	101.985	102.808	221.25
PBANKA_0906200	5728.65	4600.61	6001.13	3984.89	3897.08	5302.81
PBANKA_0906300	1086.37	857.148	889.365	700.795	761.424	808.851
PBANKA_0906400	25181.7	24854.2	23583.8	18746.5	20209.3	15975.3
PBANKA_0906500	20543.1	19918.1	18736.9	16738.6	17358.5	14073.6
PBANKA_0906600	2408.16	2330.66	2295.1	2049.05	2167.54	2119.89
PBANKA_0906700	2029.85	2011.67	1927.3	2176.3	2095.79	2435.81
PBANKA_0906800	13.74	27.7827	13.5067	36.49	37.4822	6.17443
PBANKA_0906900	10203.3	10395.9	7929.48	10283.6	8943.25	11606.9
PBANKA_0907000	692.494	767.626	960.015	1314.58	1397.55	507.333
PBANKA_0907100	3404.76	6733.7	3313.3	7090.29	8568.42	1640.34
PBANKA_0907200	1879.63	1664.9	993.263	978.68	990.6	2455.37
PBANKA_0907300	2577.62	2281.27	2594.33	1885.32	1651.36	2900.95
PBANKA_0907400	260.143	254.16	320.005	306.89	348.049	345.768
PBANKA_0907500	351.743	524.784	416.63	949.675	1044.15	269.617
PBANKA_0907600	511.127	482.596	344.941	336.831	393.027	621.56
PBANKA_0907700	1995.04	1841.89	1120.02	825.235	782.842	3560.59
PBANKA_0907800	1709.25	1339.74	1423.4	1120.9	1309.73	1832.78
PBANKA_0907900	6967.08	13176.2	5565.8	15134	16880.9	4073.07
PBANKA_0908000	2360.53	2451.05	2594.33	3133.46	2712.64	3833.29
PBANKA_0908100	1934.59	1770.89	1959.51	2247.41	2121.49	2387.45
PBANKA_0908200	3251.79	3290.71	3415.12	2828.44	2996.43	3924.88
PBANKA_0908300	7254.7	7188.52	4994.37	6420.37	6652.55	6018.01
PBANKA_0908400	112.668	126.566	63.3776	162.801	195.978	103.936
PBANKA_0908500	426.855	623.567	417.669	1106.86	1249.76	557.757
PBANKA_0908600	232.663	222.262	160.003	240.46	203.475	238.745
PBANKA_0908700	985.613	880.814	1114.82	1144.29	1103.05	1280.17
PBANKA_0908800	2590.44	2947.02	3425.51	3538.59	3142.08	4346.8
PBANKA_0908900	4514.04	4363.94	4632.8	4574.35	4768.8	3986.63
PBANKA_0909000	124.576	155.377	109.093	195.549	157.425	203.756
PBANKA_0909100	2738.83	2091.93	2769.91	2224.02	2285.34	2143.56
PBANKA_0909200	1767.88	1696.8	1562.62	1859.12	1743.46	2285.57
PBANKA_0909300	1477.5	1125.71	1129.37	1010.49	1059.14	2180.6
PBANKA_0909400	215.259	302.523	191.172	460.335	501.19	276.82
PBANKA_0909500	424.107	857.148	594.295	1035.75	1193	440.443
PBANKA_0909600	12975.1	13041.4	10245.4	17906.3	17854.4	13493.2
PBANKA_0909700	1112.94	968.278	1140.8	1068.5	1119.11	1034.22
PBANKA_0909800	700.738	725.437	913.261	1410.01	1347.22	787.24
PBANKA_0909900	7995.74	7675.23	7421.42	8074.58	8204.31	7973.25
PBANKA_0910000	3257.29	3436.82	2516.4	3808.99	3429.08	3225.11
PBANKA_0910100	2450.29	2362.56	2475.88	1803.92	1817.35	1884.23
PBANKA_0910200	12408.1	11371.4	14760.8	13651	15172.8	15664.5
PBANKA_0910300	2394.42	2248.34	982.873	1450.24	1245.48	4017.5
PBANKA_0910350	182.284	172.87	252.472	203.97	212.042	179.059
PBANKA_0910400	65.9518	75.1162	104.937	94.4997	126.368	48.3664
PBANKA_0910500	9.15998	10.2899	0	3.74256	6.42552	2.05814
PBANKA_0910600	565.171	459.958	438.449	332.152	442.29	498.071
PBANKA_0910700	2360.53	2031.22	839.494	1113.41	1100.9	3625.42
PBANKA_0910800	194.191	246.957	257.666	574.483	606.14	299.46
PBANKA_0910900	160.3	229.465	206.757	628.751	563.304	118.343
PBANKA_0911000	125.492	203.74	241.043	527.701	553.665	189.349
PBANKA_0911100	162.132	204.769	248.316	474.37	509.758	236.687
PBANKA_0911200	1697.34	1528.05	1761.07	985.23	1094.48	2155.91
PBANKA_0911300	2699.44	2442.82	3646.81	2882.71	3136.72	3082.07
PBANKA_0911400	2999.89	3110.63	3495.12	3107.26	3559.74	3034.73
[truncated: 3,255 more rows]

## Sheet: Late-stage Normalized Counts
Gene_ID	LS_PbWT_S1	LS_PbWT_S2	LS_PbWT_S3	LS_PbHMGB1KO_S1	LS_PbHMGB1KO_S2	LS_PbHMGB1KO_S3
PBANKA_0000101	0.943437	0.886326	0	0	2.75286	0.893686
PBANKA_0000201	0	0	0	0	0	0
PBANKA_0000301	20.7556	30.1351	15.7831	75.6689	156.913	20.5548
PBANKA_0000401	0	0	0	0	2.75286	0
PBANKA_0000600	53.7759	37.2257	7.42732	214.157	440.457	70.6012
PBANKA_0000701	0	0	0	0	0	0
PBANKA_0000801	0	0	0.928415	0	0	0
PBANKA_0000901	1.88687	4.43163	0.928415	8.56629	13.7643	0
PBANKA_0001001	250.011	269.443	318.446	970.847	377.142	272.574
PBANKA_0001101	87.7396	47.8616	40.8503	32.8375	22.0229	38.4285
PBANKA_0001201	16.0384	7.09061	6.49891	18.5603	12.8467	5.36212
PBANKA_0001301	1.88687	0	0	2.85543	2.75286	0
PBANKA_0001401	10.3778	0.886326	0	12.8494	15.5995	0
PBANKA_0001501	0	0	0	0	0	0
PBANKA_0001601	2.83031	0.886326	1.85683	0	0.91762	0
PBANKA_0006300	42.4547	22.1581	1.85683	15.7049	3.67048	7.14949
PBANKA_0006401	0	0	0	0	0	0
PBANKA_0006501	0	0	0	0	0	0
PBANKA_0006600	0	0	0	0	0	0
PBANKA_0006701	0	0	0	0	0	0
PBANKA_0006800	0	0	0	0	0	0
PBANKA_0006900	0	0	0	0	0	0
PBANKA_0007000	0	0	0	0	0	0
PBANKA_0007100	0	0	0	0	0	0
PBANKA_0007200	0	0	0	0	0	0
PBANKA_0007300	0	0	0	0	0	0
PBANKA_0007401	0	0	0	0	0	0
PBANKA_0007501	0	0	0	0	0	0
PBANKA_0007601	0	0	0	0	0	0
PBANKA_0007701	8.49093	6.20428	7.42732	0	2.75286	6.2558
PBANKA_0001200	0.943437	0	0	0	0	0
PBANKA_0007801	0.943437	1.77265	0	19.988	1.83524	7.14949
PBANKA_0007901	1.88687	1.77265	0	1.42772	2.75286	0
PBANKA_0008001	0	0	0	0	0	0
PBANKA_0008101	45.285	22.1581	7.42732	21.4157	47.7162	28.598
PBANKA_0008201	16.9819	10.6359	0	11.4217	7.34096	4.46843
PBANKA_0008301	0	0	0	0	0	0
PBANKA_0008401	0	0	0	0	0	0
PBANKA_0008501	0	0	0	0	0	0
PBANKA_0008601	0	0	0	0	0	0
PBANKA_0008701	0	0	0	0	0	0
PBANKA_0008801	0	0	0	0	0	0.893686
PBANKA_0008901	0	0	0	0	1.83524	0
PBANKA_0009101	0	0	0	0	0	0
PBANKA_0100021	580.214	460.889	357.44	362.64	388.153	288.661
PBANKA_0100041	17.9253	15.0675	23.2104	59.9641	41.2929	33.0664
PBANKA_0100061	1279.3	747.173	538.481	882.328	905.69	476.335
PBANKA_0100081	0	0	0	1.42772	0	1.78737
PBANKA_0100100	218.877	286.283	218.178	493.99	455.139	281.511
PBANKA_0100200	2828.42	2958.56	2506.72	2182.98	2864.81	1845.46
PBANKA_0100300	12.2647	9.74958	8.35574	4.28315	10.0938	7.14949
PBANKA_0100400	3050.13	496.342	327.731	1009.39	924.043	403.946
PBANKA_0100500	5261.55	4106.35	3825.07	3322.29	5079.94	1891.04
PBANKA_0100600	5269.09	3103.91	3202.1	3837.7	3694.34	5340.67
PBANKA_0100700	32724	29454.4	20799.3	21304.4	28318.7	12504.5
PBANKA_0100800	1300.06	4785.27	9672.23	8005.2	4911.1	10093.3
PBANKA_0100900	8431.49	7492.11	6007.77	6024.96	8788.96	3353.11
PBANKA_0101000	3600.15	3045.42	2873.45	2367.15	2677.61	2196.68
PBANKA_0101100	202.839	146.244	235.817	232.718	161.501	204.654
PBANKA_0101200	2701.06	2847.77	2364.67	2210.1	2611.55	1887.46
PBANKA_0101300	1216.09	1152.22	895.921	793.81	1319.54	593.408
PBANKA_0101400	7625.8	7617.08	7213.79	5733.71	6984	5448.8
PBANKA_0101500	571.723	1581.21	1232.01	2912.54	1343.4	2093.01
PBANKA_0101600	705.691	595.611	544.051	449.73	529.466	484.378
PBANKA_0101700	2360.48	2263.68	3048.92	3011.05	2538.14	3651.6
PBANKA_0101800	3103.91	4075.33	4128.66	4405.93	3111.65	5104.73
PBANKA_0101900	2261.42	2352.31	2667.34	2048.77	2419.76	2050.12
PBANKA_0102000	1386.85	1312.65	938.628	976.558	1423.23	899.942
PBANKA_0102100	3156.74	3149.12	2477.94	2455.67	2906.1	2246.73
PBANKA_0102200	4942.67	4077.99	3934.62	3889.1	4177.92	4309.35
PBANKA_0102300	640.594	860.622	982.263	736.701	869.903	903.517
PBANKA_0102400	474.549	1582.98	2229.12	1146.46	1391.11	1904.44
PBANKA_0102500	451.906	407.71	372.295	408.327	607.464	324.408
PBANKA_0102600	3099.19	3119.87	3489.91	2868.28	2284.87	4149.38
PBANKA_0102700	166.045	754.263	2191.99	3015.34	1127.75	3488.06
PBANKA_0102800	1256.66	976.731	1094.6	1153.59	1348.9	1086.72
PBANKA_0102900	1720.83	986.481	1412.12	1521.94	714.826	2824.94
PBANKA_0103000	595.309	684.244	723.235	598.213	536.807	746.228
PBANKA_0103100	1122.69	1131.84	1149.38	979.413	1202.08	1181.45
PBANKA_0103200	248.124	1205.4	1426.97	3345.14	1347.98	2218.13
PBANKA_0103300	19172.5	25232.8	25590.8	23824.3	22355	22959.7
PBANKA_0103400	1173.64	1730.11	1668.36	1463.41	1407.63	1654.21
PBANKA_0103500	303.787	345.667	335.158	349.79	305.567	333.345
PBANKA_0103700	655.689	721.469	680.528	732.418	863.48	595.195
PBANKA_0103800	1497.23	1768.22	1315.56	1329.2	1670.07	845.427
PBANKA_0103900	1433.08	2011.07	1808.55	3934.78	3861.34	2291.41
PBANKA_0104000	1773.66	2730.77	3139.9	2607.01	2294.05	2912.52
PBANKA_0104100	616.064	1199.2	1750.99	2301.48	1296.6	1847.25
PBANKA_0104200	118.873	342.122	854.142	593.93	389.071	698.862
PBANKA_0104300	407.565	471.525	539.409	372.634	334.931	580.896
PBANKA_0104400	196.235	787.944	2504.86	2971.08	1439.75	2933.08
PBANKA_0104500	203.782	1269.22	1233.86	3594.99	1637.95	1415.6
PBANKA_0104600	2890.69	3217.36	4318.06	3359.41	2512.44	5877.77
PBANKA_0104700	1537.8	2469.3	4699.64	3889.1	2240.83	4530.99
PBANKA_0104800	2499.16	2386.88	2395.31	2125.87	2268.36	1858.87
PBANKA_0104900	5870.06	6115.65	6742.15	5104.08	5067.1	6967.18
PBANKA_0105000	1520.82	2029.69	2391.6	2014.51	1606.75	2089.44
PBANKA_0105100	402.847	2313.31	1944.1	5246.86	2304.14	4000.14
PBANKA_0105200	3977.53	4016.83	3103.69	3279.46	4872.56	2209.19
PBANKA_0105300	6078.56	6346.98	5491.58	4555.84	6127.86	3955.45
PBANKA_0105400	6032.33	6981.59	5882.44	4710.03	5524.07	4666.83
PBANKA_0105500	3418.07	3192.55	2377.67	3249.48	3822.8	2025.99
PBANKA_0105600	9228.7	10661.6	9077.12	8387.83	10036	6859.93
PBANKA_0105700	178.31	680.698	866.211	902.316	584.524	714.055
PBANKA_0105800	551.91	740.968	875.496	866.623	598.288	1012.55
PBANKA_0105900	431.151	279.193	324.017	362.64	404.67	453.992
PBANKA_0106000	1620.82	2359.4	2802.89	2272.92	1601.25	2496.07
PBANKA_0106100	241.52	287.17	399.219	495.417	334.931	400.371
PBANKA_0106200	662.293	1600.7	4196.44	3834.84	2036.2	4235.18
PBANKA_0106300	4375.66	8542.41	9532.97	15604.9	7047.32	19119.5
PBANKA_0106400	1434.02	1996.89	1566.24	1069.36	1443.42	1400.41
PBANKA_0106500	1943.48	2074	1954.31	1429.14	1902.23	1660.47
PBANKA_0106600	1718	1984.48	1718.5	1623.31	1693.01	1802.56
PBANKA_0106700	2132.17	2344.33	2506.72	1931.7	1834.32	3292.34
PBANKA_0106800	475.492	437.845	511.557	509.694	373.471	485.272
PBANKA_0106900	824.564	902.28	919.131	800.948	815.764	1098.34
PBANKA_0106950	1008.53	795.921	767.799	658.177	789.153	911.56
PBANKA_0107000	1296.28	1432.3	1841.98	2135.86	1733.38	1995.6
PBANKA_0107100	6773.88	5902.04	5231.62	5431.03	7005.11	4208.37
PBANKA_0107200	129.251	577.884	2384.17	2562.75	983.688	2513.94
PBANKA_0107300	12631.7	16402.3	13890.9	10640.8	15772	9187.09
PBANKA_0107400	5974.78	7988.46	7651.07	6190.58	6048.95	4934.93
PBANKA_0107500	1427.42	1260.36	1217.15	1167.87	1545.27	1010.76
PBANKA_0107600	4400.19	4486.58	4589.16	3627.83	3426.39	4471.11
PBANKA_0107700	4189.8	4850.86	3728.52	4404.5	4680.78	2491.6
PBANKA_0107800	109.439	81.542	94.6984	164.187	125.714	84.9002
PBANKA_0107900	2256.7	2207.84	2668.27	1803.2	1557.2	3426.39
PBANKA_0108000	898.152	663.858	627.609	760.972	1068.11	585.364
PBANKA_0108100	250.011	625.746	1326.71	1117.9	781.812	950.882
PBANKA_0108200	3478.45	3532.01	3639.39	3390.82	2826.27	4161
PBANKA_0108300	568.892	1046.75	1111.31	1774.65	1086.46	1293.16
PBANKA_0108400	1448.18	1351.65	1692.5	1607.61	1082.79	3009.04
PBANKA_0108500	2010.46	1620.2	1410.26	1105.05	1472.78	1240.44
PBANKA_0108600	3238.82	2980.71	3149.18	2532.77	2157.32	4083.25
PBANKA_0108700	6873.88	7096.81	7375.33	6524.66	5177.21	9843.95
PBANKA_0108800	6826.71	3444.26	5020.87	6827.34	4128.37	7277.29
PBANKA_0108900	1919.89	2048.3	1505.89	2128.72	2237.16	1403.98
PBANKA_0109000	775.505	550.408	415.93	696.725	1009.38	241.295
PBANKA_0109100	12684.5	14856.6	12257.9	10135.4	17274.2	8046.75
PBANKA_0109200	9607.02	9356.06	8959.21	6878.73	7879.6	8085.18
PBANKA_0109300	1140.62	1076.89	986.905	882.328	966.253	1025.06
PBANKA_0109400	558.515	650.563	579.331	591.074	730.425	580.002
PBANKA_0109500	2254.81	2593.39	2393.45	2257.22	2450.96	2440.66
PBANKA_0109600	3200.14	2914.24	3212.32	2795.47	2818.01	3463.03
PBANKA_0109700	3998.28	3945.92	3759.15	3726.34	5084.53	2404.91
PBANKA_0109800	219.821	1391.53	1423.26	3485.05	1767.34	2147.53
PBANKA_0109900	1567.05	2011.96	2233.77	5406.76	2068.31	6212.01
PBANKA_0110000	14782.7	11100.3	9405.77	11480.3	15271	6832.23
PBANKA_0110100	4540.76	5716.8	6217.6	5342.51	5260.71	5394.29
PBANKA_0110200	2505.77	2405.49	2304.33	2045.92	2224.31	2395.97
PBANKA_0110300	402.847	144.471	152.26	224.151	126.631	452.205
PBANKA_0110400	3046.36	1940.17	1782.56	1743.24	3239.2	1003.61
PBANKA_0110500	4448.3	6591.61	6857.27	8654.81	3759.49	13804.8
PBANKA_0110600	141.516	85.9736	84.4858	119.928	76.1624	142.096
PBANKA_0110700	116.986	111.677	107.696	264.127	125.714	203.76
PBANKA_0110800	228.312	1392.42	1307.21	3222.35	1607.67	2089.44
PBANKA_0110900	1446.29	1304.67	1047.25	1006.54	1264.48	867.769
PBANKA_0111000	3106.74	665.631	745.517	1267.81	725.837	1206.48
PBANKA_0111100	628.329	495.456	490.203	541.104	510.196	453.992
PBANKA_0111200	8807.93	7350.3	6023.56	5669.46	6457.29	4912.59
PBANKA_0111300	2877.48	2604.91	2600.49	2845.44	3208.92	2408.48
PBANKA_0111400	2255.76	2140.48	2293.19	2274.35	2204.12	2227.96
PBANKA_0111500	606.63	295.147	288.737	482.568	414.764	604.132
PBANKA_0111600	2001.03	343.008	495.774	967.991	492.762	806.998
PBANKA_0111700	1510.44	1289.6	1375.91	1272.09	964.418	1843.67
PBANKA_0111800	1387.8	1258.58	1153.09	1190.71	1921.5	1069.74
PBANKA_0111900	555.684	244.626	284.095	451.158	261.522	536.212
PBANKA_0112000	1169.86	1021.93	880.138	859.485	961.665	1124.26
PBANKA_0112100	6005.92	3496.56	6183.25	4530.14	2277.53	11191.6
PBANKA_0112200	12763.8	2206.95	1940.39	4020.45	2935.46	3114.5
PBANKA_0112300	1805.74	901.393	1095.53	1324.92	1161.71	1400.41
PBANKA_0112400	1654.79	1376.46	1123.38	1095.06	1646.21	922.284
PBANKA_0112500	2295.38	2044.75	1645.15	2097.31	2802.41	1050.97
PBANKA_0112600	7750.33	7114.54	5165.7	4627.23	7098.7	3164.54
PBANKA_0112621	135.855	157.766	174.542	197.025	118.373	127.797
PBANKA_0112641	2633.13	1964.98	1530.96	1577.63	2056.39	1360.19
PBANKA_0112661	0.943437	0	0	0	0.91762	0
PBANKA_0112681	0	0	0	0	0	0
PBANKA_0112701	0	0	0	1.42772	0.91762	0
PBANKA_0112721	3.77375	12.4086	1.85683	7.13858	2.75286	1.78737
PBANKA_0200400	2751.06	2238.86	1673	2307.19	2390.4	1185.92
PBANKA_0200500	188.687	132.063	85.4142	315.525	253.263	254.701
PBANKA_0200600	1110.43	1171.72	373.223	1750.38	1555.37	1170.73
PBANKA_0200650	12.2647	3.5453	3.71366	45.6869	27.5286	11.6179
PBANKA_0200670	0	3.5453	0	0	0	1.78737
PBANKA_0200700	543.42	543.318	466.993	1374.89	1369.09	1035.78
PBANKA_0200751	9.43437	11.5222	1.85683	194.169	129.384	187.674
PBANKA_0201000	1484.97	1334.81	1159.59	1145.03	1358.08	1178.77
PBANKA_0201051	40.5678	29.2488	48.2776	88.5184	93.5972	59.877
PBANKA_0201100	19.8122	49.6342	14.8546	39.976	9.1762	16.98
PBANKA_0201200	15.095	27.4761	46.4208	35.6929	40.3753	42.0032
PBANKA_0201250	5001.16	3939.72	3190.96	2906.83	3291.5	2732.89
PBANKA_0201300	3564.3	2179.48	1617.3	1547.64	1950.86	1160.9
PBANKA_0201340	2264.25	2386.88	2438.95	2217.24	2272.03	2828.52
PBANKA_0201360	34.9072	54.9522	38.9934	18.5603	32.1167	8.93686
PBANKA_0201400	324.542	268.557	302.663	348.363	335.849	318.152
PBANKA_0201450	52.8325	31.9077	20.4251	37.1206	61.4805	30.3853
PBANKA_0201500	9186.24	6807.87	5292.9	4959.88	8251.23	3513.97
PBANKA_0201600	80908.2	100393	90296.7	67869.3	85711.2	68286.5
PBANKA_0201700	70.7578	61.1565	46.4208	125.639	90.8443	69.7075
PBANKA_0201800	1848.19	2096.16	1615.44	1647.58	2536.3	890.111
PBANKA_0201900	1241.56	1889.65	1748.21	1597.61	1791.19	1239.54
PBANKA_0202000	4054.89	4699.3	4295.78	3575	3793.44	3446.05
PBANKA_0202100	58.4931	41.6573	38.9934	55.6809	84.421	18.7674
PBANKA_0202200	648.141	606.247	557.978	588.219	705.649	481.697
PBANKA_0202300	3340.71	3061.37	2853.95	2585.59	3302.51	1815.08
PBANKA_0202400	1551.95	1344.56	1539.31	1459.13	1386.52	2044.75
PBANKA_0202500	952.871	1116.77	2075.01	2123.01	1309.44	2926.82
PBANKA_0202600	253.784	258.807	209.822	231.29	268.863	235.039
PBANKA_0202700	764.184	1649.45	4780.41	4751.44	3174.05	3337.92
PBANKA_0202800	753.806	888.099	678.672	528.255	719.414	760.527
PBANKA_0202900	3475.62	3872.36	3212.32	3089.58	4436.69	2179.7
PBANKA_0203000	10215.5	15833.3	31359.1	24054.2	22174.3	24689.9
PBANKA_0203100	5236.07	6266.32	5510.14	5008.43	4901.92	5447.91
PBANKA_0203200	3929.41	3758.91	3617.11	2969.65	3308.94	3774.93
PBANKA_0203300	1567.05	1721.24	1499.39	1120.76	1274.57	1267.25
PBANKA_0203400	653.802	634.609	488.346	532.538	645.087	523.7
PBANKA_0203500	1594.41	1919.78	1528.17	1676.14	2014.17	1222.56
PBANKA_0203600	674.557	2672.27	2164.14	5081.24	2749.19	3103.77
PBANKA_0203650	1300.06	1228.45	1130.81	1099.34	1289.26	1012.55
PBANKA_0203750	756.636	747.173	554.264	987.979	724.002	837.384
PBANKA_0203800	3731.29	3656.98	2972.79	2993.92	3831.98	2442.44
PBANKA_0203900	1041.55	820.738	1039.83	1234.97	678.121	1461.18
PBANKA_0204000	669.84	1015.73	754.802	805.232	1056.18	369.092
PBANKA_0204100	2666.15	3183.68	2905.01	2705.52	3100.64	2453.17
PBANKA_0204200	977.4	1393.3	2408.31	2973.93	2239.91	2466.57
PBANKA_0204300	97.174	131.176	180.113	274.121	185.359	187.674
PBANKA_0204400	2057.64	2591.62	3013.64	2282.92	2155.49	2810.64
PBANKA_0204500	183.97	1486.37	3043.35	3113.85	1822.39	2622.97
PBANKA_0204600	4001.12	893.416	986.905	2027.36	1301.18	1184.13
PBANKA_0204700	1289.68	1900.28	1889.32	1580.48	1425.06	1426.32
PBANKA_0204800	8427.72	8554.82	8790.24	6039.24	6610.53	7803.67
PBANKA_0204900	977.4	1124.75	1218.08	1240.68	1109.4	1436.15
PBANKA_0205000	6773.88	4115.21	4061.82	5887.9	4017.34	5335.31
PBANKA_0205100	1294.4	1420.78	1152.16	1724.68	1380.1	1370.91
PBANKA_0205200	21747.2	22924.8	23031.2	18224.8	24504.1	18485.9
PBANKA_0205300	921.738	953.687	834.645	730.99	831.363	670.265
PBANKA_0205400	4715.3	5448.25	5380.17	4324.55	4979	4245.9
PBANKA_0205500	171.705	155.107	93.7699	81.3798	157.831	60.7706
PBANKA_0205600	654.745	608.906	565.405	695.298	880.915	517.444
PBANKA_0205700	24.5294	28.3624	36.2082	28.5543	34.8695	45.578
PBANKA_0205800	1706.68	4826.93	6682.73	10269.6	3294.25	11943.2
PBANKA_0205900	6938.98	6233.53	5915.86	6371.9	6365.53	5122.61
PBANKA_0206000	1858.57	1426.98	1411.19	1669	1398.45	1890.15
PBANKA_0206100	1085.9	1130.07	912.632	1187.86	1125	1052.76
PBANKA_0206200	537.759	549.522	558.906	552.526	641.416	419.139
PBANKA_0206300	3844.5	3930.86	6694.8	6474.69	3956.78	9389.96
PBANKA_0206400	248.124	308.441	339.8	322.664	282.627	344.963
PBANKA_0206500	2746.34	2661.64	2695.19	2632.71	2760.2	2446.02
PBANKA_0206600	5578.54	4547.74	4018.18	3303.73	3973.29	3412.09
PBANKA_0206700	44.3415	88.6326	82.629	122.784	80.7505	173.375
PBANKA_0206800	1162.31	1407.49	1921.82	1900.29	1180.06	2664.08
PBANKA_0206900	1032.12	785.285	553.335	983.696	1108.48	348.538
PBANKA_0207000	8778.68	11149.1	11566.2	8640.54	10139.7	7937.72
PBANKA_0207100	133.025	231.331	482.776	579.653	320.249	465.61
PBANKA_0207200	2035.94	1806.33	2096.36	2058.77	2589.52	1822.23
PBANKA_0207300	676.444	556.613	733.448	688.159	422.105	1317.29
PBANKA_0207400	540.589	571.68	604.398	603.924	639.581	726.567
PBANKA_0207500	2185	1839.13	2604.2	2290.06	1772.84	3443.37
PBANKA_0207600	1857.63	3286.5	4562.23	3188.09	2815.26	4080.57
PBANKA_0207700	2316.14	2511.85	2220.77	1980.24	2743.68	1710.52
PBANKA_0207800	958.532	890.758	713.023	829.503	1106.65	948.201
PBANKA_0207900	265.106	70.0197	65.9175	178.464	102.773	193.93
PBANKA_0208000	1384.97	1193.88	2099.15	2232.95	1665.48	2990.27
PBANKA_0208100	3715.25	3025.92	2932.86	3209.5	3630.1	2505
PBANKA_0208200	1851.97	1468.64	1567.16	1409.16	1197.49	1913.38
PBANKA_0208300	678.331	467.094	438.212	492.562	501.02	410.202
PBANKA_0208400	94.3437	252.603	514.342	359.784	262.439	327.089
PBANKA_0208500	946.267	977.617	718.593	762.4	1154.37	528.168
PBANKA_0208600	931.172	1029.91	884.78	1026.53	1170.88	883.855
PBANKA_0208700	5137.01	5027.24	4217.79	4183.21	5471.77	2714.12
PBANKA_0208800	13589.3	15157.1	15768.2	13167.8	10194.8	17681.6
PBANKA_0208900	3957.72	577.884	520.841	1394.88	963.501	938.37
PBANKA_0209000	482.096	216.264	255.314	341.224	197.288	451.311
PBANKA_0209100	349.072	156.88	233.961	174.181	152.325	315.471
PBANKA_0209200	371.714	446.708	524.555	474.002	515.702	425.395
PBANKA_0209300	1026.46	3437.17	6648.38	5833.65	3864.1	4835.74
PBANKA_0209400	779.279	788.83	851.357	1470.55	1001.12	971.437
PBANKA_0209500	2520.86	2147.57	2056.44	1680.42	1371.84	2245.83
PBANKA_0209600	303.787	405.051	462.351	529.683	357.872	411.989
PBANKA_0209700	575.496	762.24	985.977	1063.65	659.768	1796.31
PBANKA_0209800	872.679	903.166	717.665	648.183	794.659	687.245
PBANKA_0209900	1577.43	1558.16	1301.64	1226.41	1654.47	956.244
PBANKA_0210000	1180.24	1069.8	1322.99	1107.91	1125	1761.46
PBANKA_0210100	317.938	459.117	712.094	940.865	481.75	1151.07
PBANKA_0210200	9022.09	8617.75	7181.29	7298.48	8119.1	5407.69
PBANKA_0210300	286.805	226.013	336.086	365.495	224.817	680.095
PBANKA_0210400	3311.46	4389.09	5361.6	6538.94	3983.39	7292.48
PBANKA_0210500	1701.02	1355.19	1538.38	1473.4	1321.37	1650.64
PBANKA_0210600	11980.7	16401.5	15611.3	13012.2	11484.9	13730.6
PBANKA_0210700	1541.58	2065.14	2498.37	1883.16	1507.65	3688.24
PBANKA_0210800	1785.93	1597.16	1331.35	1303.5	1542.52	1533.57
PBANKA_0210900	567.005	451.14	349.084	415.465	467.068	227.89
PBANKA_0211000	1502.89	1637.04	1702.71	1363.47	1542.52	1121.58
PBANKA_0211100	447.189	535.341	505.986	481.14	509.279	553.192
PBANKA_0211200	1276.47	1199.2	1121.53	1132.18	1192.91	1220.78
PBANKA_0211300	2529.35	2689.11	2464.94	1924.56	2480.33	1909.81
PBANKA_0211400	1754.79	1565.25	1400.05	1627.6	1928.84	1154.64
PBANKA_0211500	8572.07	7910.46	6775.57	5976.42	7899.79	5753.55
PBANKA_0211600	1234.96	1164.63	1433.47	940.865	1016.72	1220.78
PBANKA_0211700	399.074	417.459	402.932	329.802	397.329	346.75
PBANKA_0211800	166.045	127.631	145.761	154.193	211.052	172.481
PBANKA_0211900	2757.67	2567.69	2353.53	1758.95	2820.76	1639.91
PBANKA_0212000	1472.7	865.94	721.379	786.671	819.434	857.045
PBANKA_0212100	14318.5	13636.1	13615.2	10196.7	11747.4	10542.8
PBANKA_0212200	2636.91	3958.33	4702.42	2902.55	2151.82	5288.83
PBANKA_0212300	745.315	961.664	1041.68	959.425	990.111	1116.21
PBANKA_0212400	2497.28	2526.92	2032.3	2008.8	2396.82	1476.37
PBANKA_0212500	584.931	680.698	714.88	639.617	630.405	677.414
PBANKA_0212600	51.889	313.759	674.958	1047.94	462.48	935.689
PBANKA_0212700	2268.97	4837.57	6960.33	5044.12	2944.64	8369.37
PBANKA_0212800	755.693	564.59	830.003	1213.56	686.379	979.48
PBANKA_0212900	1746.3	1776.2	1971.95	2041.63	1556.28	2952.74
PBANKA_0213000	3657.7	4661.19	4319.92	4208.91	3951.27	4973.36
PBANKA_0213100	1543.46	1419.01	1323.92	1183.58	1260.81	1079.57
PBANKA_0213200	4835.11	7120.74	10840.2	8737.62	5643.36	12006.7
PBANKA_0213300	1486.86	1278.08	985.977	846.635	1151.61	777.507
PBANKA_0213400	7131.44	5075.99	3851.99	4037.58	6571.07	2217.23
PBANKA_0213500	3103.91	2498.55	2102.86	2207.25	2613.38	1475.48
PBANKA_0213600	3084.09	2830.04	2619.06	2541.33	3108.9	1966.11
PBANKA_0213700	1626.48	2050.96	1632.15	1741.81	1585.65	1562.16
PBANKA_0213800	791.543	879.235	766.871	1070.79	786.4	840.065
PBANKA_0213900	116.986	445.822	1345.27	1619.03	906.608	1209.16
PBANKA_0214000	456.623	2029.69	4297.63	2535.62	1468.19	3018.87
PBANKA_0214100	651.915	458.23	484.633	441.164	706.567	393.222
PBANKA_0214200	4596.42	5060.03	4006.11	3479.34	5071.68	2761.49
PBANKA_0214300	5733.27	5270.09	4541.81	3990.47	5970.03	3142.2
PBANKA_0214400	10205.2	8208.26	9025.12	7769.63	8584.33	8677.69
PBANKA_0214500	1240.62	1160.2	1261.72	1630.45	1196.58	1356.62
PBANKA_0214521	6.60406	9.74958	13.9262	19.988	17.4348	2.68106
PBANKA_0214531	14.1516	13.2949	8.35574	11.4217	10.0938	8.93686
PBANKA_0214550	2529.35	2709.5	1986.81	2661.26	3052	1789.16
PBANKA_0214600	8031.48	6142.24	4624.44	4907.06	7643.77	2404.02
PBANKA_0214700	18396.1	18520.7	19539.4	16834.2	18159.7	17683.4
PBANKA_0214800	13922.3	11959.2	10230.2	10699.3	13233.9	7341.63
PBANKA_0214900	1098.16	899.621	621.11	822.364	1037.83	568.384
PBANKA_0214951	211.33	244.626	149.475	169.898	221.146	140.309
PBANKA_0215550	287.748	411.255	307.305	382.628	393.659	258.275
PBANKA_0215700	162.271	91.2916	64.9891	75.6689	96.3501	29.4916
PBANKA_0215800	1421.76	1415.46	653.604	1440.57	1854.51	1122.47
PBANKA_0215900	29.2465	17.7265	7.42732	465.435	891.009	422.713
PBANKA_0216000	645.311	434.3	358.368	859.485	676.286	1047.4
PBANKA_0216021	0	0	0	0	0	0.893686
PBANKA_0216041	1046.27	1180.59	792.867	732.418	920.372	330.664
PBANKA_0216061	324.542	257.035	151.332	127.067	187.194	21.4485
PBANKA_0216081	0	0	0	0	0.91762	0
PBANKA_0216701	216.99	315.532	313.804	349.79	491.844	223.422
PBANKA_0216721	9.43437	8.86326	7.42732	4.28315	10.0938	8.04317
PBANKA_0216741	910.416	803.898	635.964	591.074	976.347	286.873
PBANKA_0216761	3005.79	600.929	366.724	743.84	777.224	344.069
PBANKA_0216781	1130.24	437.845	668.459	378.345	337.684	946.413
PBANKA_0216801	316.995	144.471	103.054	182.748	238.581	172.481
PBANKA_0300100	563.232	408.596	475.349	1155.02	993.782	2502.32
PBANKA_0300200	214.16	111.677	62.2038	27.1266	48.6338	26.8106
PBANKA_0300300	578.327	370.484	476.277	154.193	89.9267	93.837
PBANKA_0300400	11.3212	4.43163	1.85683	7.13858	14.6819	7.14949
PBANKA_0300500	144.346	146.244	109.553	147.055	148.654	107.242
PBANKA_0300600	26925.7	28591.1	23055.3	22236.7	24915.2	15682.4
PBANKA_0300700	1822.72	2000.44	2023.95	2207.25	1683.83	2931.29
PBANKA_0300800	252.841	310.214	310.091	511.122	356.954	424.501
PBANKA_0300900	373.601	486.593	508.772	633.906	559.748	671.158
PBANKA_0301000	2677.47	3344.11	4454.54	6613.18	2346.35	9326.51
PBANKA_0301100	2230.28	2410.81	2459.37	2688.39	1893.97	3486.27
PBANKA_0301200	738.711	729.446	731.591	1203.56	890.091	1142.13
PBANKA_0301300	3895.45	9408.35	20556	24423.9	12645.7	24426.2
PBANKA_0301351	3.77375	0	0	21.4157	7.34096	10.7242
PBANKA_0301400	589.648	741.855	939.556	1135.03	1047.92	740.866
PBANKA_0301500	3774.69	3399.06	3099.98	2381.43	2047.21	2912.52
PBANKA_0301600	1393.46	8937.71	7029.96	18783	8780.7	12763.6
PBANKA_0301700	699.087	766.672	938.628	830.931	675.368	1042.04
PBANKA_0301800	101.891	382.893	1413.05	1353.47	853.386	1000.93
PBANKA_0301900	1633.09	2081.98	2889.23	1983.1	1592.07	2958.99
PBANKA_0302000	2584.07	2202.52	2537.36	2776.91	2045.37	2475.51
PBANKA_0302100	667.953	756.922	1562.52	1459.13	739.601	2562.2
PBANKA_0302200	296.239	430.754	764.086	679.593	469.821	755.165
PBANKA_0302300	1744.41	1740.74	1239.43	1390.6	1810.46	793.593
PBANKA_0302400	853.81	878.349	955.339	920.877	1037.83	1127.83
PBANKA_0302500	14026.1	12141.8	12201.2	11751.5	14113	8475.72
PBANKA_0302600	503.795	884.553	844.858	1480.54	1331.47	756.952
PBANKA_0302700	542.476	636.382	487.418	455.441	666.192	282.405
PBANKA_0302800	315.108	1118.54	2926.36	2133.01	1207.59	2531.81
PBANKA_0302900	44.3415	458.23	1081.6	1704.69	621.228	1766.82
PBANKA_0303000	58.4931	204.741	848.572	822.364	470.739	563.022
PBANKA_0303100	1623.65	1571.46	1320.21	1176.44	1648.96	1081.36
PBANKA_0303200	2579.36	1652.11	1284	1579.05	2033.44	1053.66
PBANKA_0303300	765.127	939.505	1538.38	1383.46	1068.11	1700.68
PBANKA_0303400	2246.32	1384.44	1358.27	1894.58	1703.1	2058.16
PBANKA_0303500	675.501	896.962	836.502	1299.22	779.977	1395.04
PBANKA_0303600	17393.2	14835.3	13981.9	11954.3	17855	9849.31
PBANKA_0303700	5102.11	6449.79	6573.18	5045.55	4691.79	7145.02
PBANKA_0303800	1248.17	1029.02	1386.12	1409.16	902.02	1832.95
PBANKA_0303900	1056.65	1302.9	2142.78	2117.3	1146.11	1942.87
PBANKA_0304000	587.761	696.652	630.394	518.261	730.425	522.806
PBANKA_0304100	582.1	771.99	736.233	939.437	1146.11	476.335
PBANKA_0304200	841.546	827.828	634.108	613.918	662.521	445.056
PBANKA_0304300	1172.69	1015.73	740.875	756.689	1376.43	338.707
PBANKA_0304400	2854.84	2558.82	2691.48	1913.14	1660.89	3335.24
PBANKA_0304500	3324.67	2543.76	3573.47	3276.61	1952.69	5133.33
PBANKA_0304600	337.75	335.031	298.95	255.561	361.542	226.996
PBANKA_0304700	10.3778	67.3608	22.282	44.2592	44.9634	25.9169
PBANKA_0304800	7106.91	3794.36	5273.4	4049	3551.19	7389
PBANKA_0304900	15673.3	13011.3	11248.7	10448	13375.2	7685.7
PBANKA_0305000	34181.7	13424.3	15748.7	19435.5	15623.4	28319.1
PBANKA_0305100	49461.6	21457.9	27454.2	23565.9	19017.7	42903.2
PBANKA_0305200	1782.15	1869.26	1971.95	1693.27	1716.87	2604.2
PBANKA_0305300	2183.11	1603.36	1353.63	1589.05	1870.11	1234.18
PBANKA_0305400	736.824	616.883	527.34	526.827	780.894	523.7
PBANKA_0305500	430.207	592.066	511.557	339.796	445.963	683.67
PBANKA_0305600	648.141	615.11	545.908	515.405	475.327	574.64
PBANKA_0305700	669.84	573.453	670.316	705.292	392.741	1235.07
PBANKA_0305800	3103.91	3069.35	2725.83	2933.96	2702.39	2445.12
PBANKA_0305900	1045.33	638.155	615.539	840.925	634.075	710.48
PBANKA_0306000	586.818	1987.14	6206.46	5903.6	3787.02	5925.14
PBANKA_0306100	170.762	812.761	2402.74	2391.42	1392.03	2600.63
PBANKA_0306200	3548.27	3680.91	3257.81	2542.76	3634.69	2205.62
PBANKA_0306300	3197.31	3397.29	3025.71	2679.82	3277.74	1984.88
PBANKA_0306400	975.514	995.344	872.71	778.105	879.08	982.161
PBANKA_0306500	2119.9	2506.53	2398.1	2093.03	2470.23	1996.49
PBANKA_0306600	237.746	557.499	412.216	845.208	436.787	1001.82
PBANKA_0306700	2343.5	750.718	1055.61	1045.09	719.414	1981.3
PBANKA_0306800	20279.2	19413.2	15550	14308.6	24828.9	7430.11
PBANKA_0306900	3153.91	3987.58	4099.88	4712.89	4317.4	4254.84
PBANKA_0307000	24752	22672.2	20192.1	19385.5	21462.2	14681.5
PBANKA_0307100	4814.36	7254.58	11467.8	9458.62	5591.06	15117.6
PBANKA_0307200	773.618	1092.84	1268.22	1874.59	1465.44	1449.56
PBANKA_0307300	584.931	842.896	774.298	1066.5	946.983	699.756
PBANKA_0307400	959.475	701.084	745.517	522.544	821.269	821.297
PBANKA_0307500	871.736	148.016	156.902	286.971	209.217	259.169
PBANKA_0307600	586.818	897.848	824.433	1796.07	975.43	1152.85
PBANKA_0307700	33.0203	36.3394	40.8503	21.4157	45.881	20.5548
PBANKA_0307800	7632.4	7251.03	6173.03	6951.55	7663.96	4270.03
PBANKA_0307900	547.193	439.618	311.948	346.935	663.439	195.717
PBANKA_0308000	1079.29	982.935	1034.25	875.19	878.162	1008.08
PBANKA_0308100	2531.24	2144.91	1937.6	1796.07	2077.49	1542.5
PBANKA_0308200	166.988	166.629	203.323	346.935	175.265	248.445
PBANKA_0308300	2307.65	2356.74	2736.04	2604.15	1849	3721.31
PBANKA_0308400	228.312	221.581	179.184	251.278	266.11	224.315
PBANKA_0308500	2350.1	1960.55	1687.86	1817.48	2401.41	1305.68
PBANKA_0308600	15173.3	13191.2	11528.1	8497.76	12518.2	7494.45
PBANKA_0308700	142.459	182.583	202.395	274.121	160.583	259.169
PBANKA_0308800	492.474	406.824	455.852	483.996	404.67	516.551
PBANKA_0308900	983.061	974.958	1191.16	1119.33	1079.12	1351.25
PBANKA_0309000	1067.97	1286.95	1127.1	973.702	1165.38	1202.01
PBANKA_0309100	5610.62	5714.14	4593.8	4133.24	6753.68	2428.14
PBANKA_0309200	2069.9	1998.66	2291.33	1917.42	1634.28	2396.87
PBANKA_0309400	6601.23	7019.7	7325.2	5196.89	4604.61	8681.27
PBANKA_0309500	1016.08	201.196	129.978	294.109	248.675	189.461
PBANKA_0309600	550.967	569.908	556.121	568.231	567.089	616.643
PBANKA_0309700	383.035	335.031	285.952	365.495	424.858	397.69
PBANKA_0309800	1265.15	988.253	964.623	619.629	966.253	761.42
PBANKA_0309900	289.635	208.287	215.392	275.549	362.46	271.681
PBANKA_0310000	8152.24	8445.8	7133.94	6334.77	9935.98	4142.23
PBANKA_0310100	1331.19	1611.34	1522.6	1379.17	1266.31	1501.39
PBANKA_0310200	948.154	1106.13	1031.47	896.605	1144.27	883.855
PBANKA_0310300	1015.14	1740.74	1854.05	2008.8	1602.16	2036.71
PBANKA_0310400	1219.86	1275.42	1074.18	1166.44	1520.5	878.493
PBANKA_0310500	667.01	983.822	2227.27	2448.53	1448	2437.08
PBANKA_0310600	1760.45	1619.32	1077.89	1267.81	1906.81	666.69
PBANKA_0310700	264.162	1798.36	1601.52	3729.19	1672.82	2923.25
PBANKA_0310800	2143.49	2297.36	2038.8	2010.22	2747.35	1764.14
PBANKA_0310900	11741.1	11797.9	10039	9548.56	12279.6	6357.68
PBANKA_0311000	12810.9	13167.3	11802.9	10553.7	14719.5	8181.7
PBANKA_0311100	1660.45	1801.01	1792.77	1861.74	2012.34	1876.74
PBANKA_0311200	4378.49	3285.61	2966.29	2562.75	2539.05	3034.06
PBANKA_0311300	102.835	68.2471	103.983	109.934	141.313	89.3686
PBANKA_0311400	1722.72	1634.38	1117.81	2308.62	851.551	2118.04
PBANKA_0311500	1702.9	532.682	420.572	723.852	465.233	622.005
PBANKA_0311600	7187.1	7033	6492.41	5356.79	6711.47	5139.59
PBANKA_0311700	4053	1661.86	1854.97	2739.79	1136.01	3581.89
PBANKA_0311800	14158.2	9629.04	6867.49	9724.17	14015.7	3732.03
PBANKA_0311900	1731.21	1774.42	1918.11	1547.64	1520.5	1954.49
PBANKA_0312000	174.536	951.028	694.455	2217.24	867.15	1459.39
PBANKA_0312100	2619.92	2626.18	3284.73	2651.27	1989.4	3993.88
PBANKA_0312200	1507.61	1291.38	1164.23	1146.46	1165.38	1359.3
PBANKA_0312300	1393.46	893.416	1291.43	1334.91	1056.18	1923.21
PBANKA_0312400	7653.16	8590.27	7366.05	7295.63	9852.48	5229.85
PBANKA_0312500	1291.56	1540.43	4005.18	2923.96	1876.53	4172.62
PBANKA_0312600	501.908	404.165	419.644	739.557	414.764	735.504
PBANKA_0312700	1340.62	7616.2	8167.27	10926.3	5325.86	13153.3
PBANKA_0312800	1084.01	1177.93	1048.18	912.31	1030.49	889.218
PBANKA_0312900	576.44	438.731	369.509	362.64	372.554	352.112
PBANKA_0313000	357.563	319.077	333.301	324.091	381.73	283.298
PBANKA_0313100	1603.84	1518.28	1290.5	953.714	1498.47	862.407
PBANKA_0313200	446.246	637.268	737.162	493.99	579.018	849.895
PBANKA_0313300	4546.42	3437.17	4308.78	3690.65	3419.05	4791.05
PBANKA_0313400	4130.37	967.868	878.281	1634.73	878.162	2467.47
PBANKA_0313500	109.439	70.0197	115.123	141.344	85.3386	253.807
PBANKA_0313600	216.047	338.576	938.628	1043.66	591.865	1050.08
PBANKA_0313700	152.837	320.85	740.875	836.641	404.67	817.723
PBANKA_0313800	7228.61	7516.93	9932.19	6898.72	5992.97	11760
PBANKA_0313900	459.454	516.728	558.906	575.369	490.009	709.587
PBANKA_0314000	282.088	307.555	257.171	219.868	283.544	317.259
PBANKA_0314100	1454.78	1398.62	1249.65	1310.64	1364.5	1187.71
PBANKA_0314200	6815.39	4627.51	8476.43	7711.09	5153.35	10761.8
PBANKA_0314300	1200.99	1042.32	1005.47	905.172	1170.88	858.832
PBANKA_0314400	1502.89	906.711	754.802	1214.99	1395.7	628.261
PBANKA_0314500	22054.7	18039.4	16301.1	17879.3	21770.5	11735.9
PBANKA_0314600	1361.38	1193.88	902.42	1204.99	1469.11	549.617
PBANKA_0314700	2012.35	2222.02	4306.92	4020.45	2772.13	4227.13
PBANKA_0314800	300.956	553.954	533.839	1009.39	526.714	892.792
PBANKA_0314900	2848.24	3909.58	3329.3	2698.38	2858.38	2486.23
PBANKA_0315000	1654.79	1568.8	1068.61	1590.48	1845.33	798.062
PBANKA_0315100	3101.08	2158.2	1986.81	1871.74	2316.07	1659.57
PBANKA_0315200	2714.27	2486.14	2205.91	2150.14	2279.37	2101.06
PBANKA_0315300	2613.32	2893.85	3021.06	2418.55	1850.84	3578.32
PBANKA_0315400	2749.17	2540.21	2438.02	2332.89	1826.06	2698.04
PBANKA_0315410	2602.94	1967.64	1863.33	2255.79	2413.34	1496.92
PBANKA_0315420	6.60406	7.97693	9.28415	4.28315	5.50572	5.36212
PBANKA_0315430	105.665	90.4052	72.4164	71.3858	93.5972	71.4949
PBANKA_0315500	385.866	416.573	247.887	503.984	429.446	268.106
PBANKA_0315600	17848.9	14261	12784.3	11962.8	13946	11193.4
PBANKA_0315700	167.932	144.471	216.321	279.832	152.325	430.757
PBANKA_0315800	3840.73	4369.59	4348.7	7639.71	3985.22	8594.58
PBANKA_0315900	1693.47	2385.99	2520.65	2481.37	2283.96	2589.9
PBANKA_0316000	2918.05	3068.46	5543.57	7395.57	5417.63	6302.27
PBANKA_0316100	4235.09	3344.11	3192.82	2742.64	3203.41	2669.44
PBANKA_0316200	54566.5	74694.2	69818.7	61143.4	77009.4	31564.1
PBANKA_0316300	5103.05	2954.12	2444.52	3395.11	4405.49	3069.81
PBANKA_0316400	1544.41	1558.16	1748.21	2081.61	1989.4	2330.73
PBANKA_0316500	1864.23	1608.68	1161.45	1303.5	1335.14	743.547
PBANKA_0316600	4315.28	2407.26	3475.99	1978.81	1492.05	4832.16
PBANKA_0316650	31.1334	31.0214	18.5683	51.3978	26.611	33.0664
PBANKA_0316700	1925.55	1853.31	1649.79	1906	2395.9	1619.36
PBANKA_0316800	18991.4	20196.7	13342.3	11724.4	19298.5	5784.83
PBANKA_0316821	385.866	248.171	194.967	269.838	323.92	207.335
PBANKA_0316841	2166.13	2148.45	1240.36	1506.24	2007.75	916.028
PBANKA_0316861	342.468	261.466	315.661	131.35	63.3157	46.4717
PBANKA_0316900	116.986	231.331	62.2038	39.976	35.7872	15.1927
PBANKA_0316921	12.2647	28.3624	8.35574	12.8494	3.67048	0
PBANKA_0316941	19.8122	40.771	23.2104	2.85543	0.91762	0.893686
PBANKA_0316961	21.699	18.6128	21.3536	29.982	22.0229	63.4517
PBANKA_0316981	27.3597	25.7035	13.9262	726.707	573.512	332.451
PBANKA_0317001	18.8687	14.1812	3.71366	131.35	482.668	91.156
PBANKA_0317021	203.782	183.469	48.2776	341.224	612.97	123.329
PBANKA_0317041	166.045	133.835	90.9847	34.2652	28.4462	17.8737
PBANKA_0317061	2999.19	2266.34	1637.72	2982.5	3640.2	1420.96
PBANKA_0317081	235.859	219.809	183.826	235.573	346.86	171.588
PBANKA_0317091	4.71718	5.31796	1.85683	0	1.83524	2.68106
PBANKA_0317101	27.3597	16.8402	19.4967	5.71086	27.5286	17.8737
PBANKA_0317121	195.291	132.949	90.9847	351.218	311.991	569.278
PBANKA_0317141	1688.75	1695.54	1515.17	2292.91	2249.09	1846.36
PBANKA_0317161	617.008	615.11	495.774	1653.29	1305.77	1015.23
PBANKA_0317181	65.0971	134.722	24.1388	476.857	130.302	115.285
PBANKA_0400100	555.684	498.115	179.184	121.356	115.62	46.4717
PBANKA_0400200	10.3778	23.0445	1.85683	64.2472	11.9291	3.57474
PBANKA_0400500	278.314	272.988	164.329	371.206	207.382	53.6212
PBANKA_0400600	89.6265	106.359	51.9913	172.754	38.54	27.7043
PBANKA_0400700	49.0587	37.2257	26.924	21.4157	5.50572	13.4053
PBANKA_0400800	29.2465	32.7941	40.8503	71.3858	63.3157	106.349
PBANKA_0400850	38.6809	41.6573	40.8503	79.9521	63.3157	88.4749
PBANKA_0400900	720.786	648.791	670.316	472.574	567.089	463.823
PBANKA_0401000	6210.64	5904.7	5579.78	3934.78	4640.4	4805.35
PBANKA_0401100	6357.82	9613.98	10946.9	8373.55	8235.64	8798.34
PBANKA_0401200	1014.19	977.617	997.118	967.991	984.606	1082.25
PBANKA_0401300	1490.63	1465.1	1442.76	1169.3	1441.58	1307.46
PBANKA_0401400	1497.23	1377.35	1387.05	2188.69	1908.65	1701.58
PBANKA_0401500	7346.54	7671.15	7431.96	5876.48	6504.09	5887.6
PBANKA_0401600	6644.62	6807.87	5675.4	4685.76	6889.49	4072.53
PBANKA_0401700	1730.26	1820.51	1534.67	1763.23	2223.39	1587.19
PBANKA_0401800	6799.35	7394.62	6507.26	6934.42	7591.47	6169.11
PBANKA_0401900	2802.01	2609.34	2340.53	2305.76	2914.36	2034.03
PBANKA_0402000	763.24	873.031	1163.3	1780.36	1220.43	1076
PBANKA_0402100	1405.72	1913.58	3083.27	3268.04	1915.07	3396.01
PBANKA_0402200	147.176	178.152	126.264	151.338	195.453	110.817
PBANKA_0402300	1384.97	1161.97	1859.62	1110.76	1024.06	2178.81
PBANKA_0402400	368.884	311.987	388.078	572.514	382.647	650.603
PBANKA_0402500	544.363	2265.45	2135.36	3562.15	2011.42	3146.67
PBANKA_0402600	162.271	61.1565	71.488	266.983	90.8443	118.86
PBANKA_0402700	2689.74	10589.8	9345.43	26441.3	13519.3	12649.2
PBANKA_0402800	4533.21	2898.29	2284.83	2350.02	2851.04	1611.32
PBANKA_0402900	1224.58	1236.42	1336.92	1347.76	1470.03	1090.3
PBANKA_0403000	22404.7	17437.6	16069	18775.9	20602.4	13017.4
PBANKA_0403100	899.095	809.216	787.296	1002.26	834.116	1025.06
PBANKA_0403200	165.101	91.2916	127.193	102.796	78.9153	183.206
PBANKA_0403300	364.167	275.647	268.312	438.309	325.755	414.67
PBANKA_0403400	893.435	925.324	727.878	649.611	823.105	606.813
PBANKA_0403500	750.976	843.782	694.455	681.02	725.837	913.347
PBANKA_0403600	3994.51	6165.28	7859.03	7000.09	3983.39	9925.28
PBANKA_0403700	2652	2734.32	2996	3462.21	2188.52	3610.49
PBANKA_0403800	6739.91	6850.41	6336.43	5079.81	7147.34	4828.59
PBANKA_0403900	1763.28	1578.55	1423.26	2047.34	2132.55	1183.24
PBANKA_0404000	4409.62	5729.21	5344.89	4240.32	3163.95	5093.12
PBANKA_0404100	1731.21	1431.42	2307.11	2594.16	1572.8	3148.46
PBANKA_0404200	6972.94	7095.04	7017.89	6184.86	6471.97	6716.94
PBANKA_0404300	552.854	2196.32	6765.36	5212.59	3260.3	6940.37
PBANKA_0404400	3175.61	2742.29	3731.3	3829.13	3408.04	3833.02
PBANKA_0404500	2183.11	2019.94	1686	1460.55	2085.75	1355.72
PBANKA_0404600	3518.08	4468.86	3746.16	3273.75	3804.45	2866.94
PBANKA_0404700	6424.8	7027.68	7465.39	6410.44	5769.07	9009.25
PBANKA_0404800	8272.05	8070	10601.6	9478.6	8563.23	11740.4
PBANKA_0404900	2281.23	2649.23	2802.89	2111.59	2522.54	2168.08
PBANKA_0405000	866.075	969.641	979.478	799.521	840.54	959.819
PBANKA_0405100	2701.06	2333.7	2149.28	2238.66	2172.01	1953.6
PBANKA_0405200	18914	23652.5	21863.3	15843.4	22489	14238.2
PBANKA_0405300	24173.7	22776.8	17857.1	19209.9	27440.5	10239.9
PBANKA_0405310	76.4184	66.4744	38.065	39.976	17.4348	20.5548
PBANKA_0405400	25057.7	22780.3	20008.3	20150.8	24526.1	13327.5
PBANKA_0405500	41217.8	37793.8	33696.8	31709.6	34869.5	26004.5
PBANKA_0405600	129.251	384.665	1145.66	1494.82	964.418	1066.17
PBANKA_0405700	805.695	921.779	946.984	1020.82	876.327	1173.41
PBANKA_0405800	1476.48	1115.88	1405.62	1247.82	1149.78	1987.56
PBANKA_0405900	617.951	571.68	566.333	579.653	412.929	850.789
PBANKA_0406000	5102.11	6305.32	9339.86	9137.38	6606.86	8558.83
PBANKA_0406100	1603.84	1350.76	1260.79	1236.4	1446.17	1352.15
PBANKA_0406200	309.447	1072.45	3341.37	3736.33	1345.23	5026.98
PBANKA_0406300	1083.07	1477.51	2665.48	1937.41	1741.64	2289.62
PBANKA_0406400	1207.6	418.346	739.947	803.804	463.398	1075.1
PBANKA_0406500	11678.8	13188.5	10389.9	8793.3	14704.9	5184.27
PBANKA_0406600	1366.1	396.188	337.943	573.942	366.13	543.361
PBANKA_0406650	234.916	45.2026	92.8415	42.8315	112.867	35.7474
PBANKA_0406700	2969.94	2869.04	2467.73	1968.82	2296.8	2091.23
PBANKA_0406800	3596.38	2927.53	2324.75	2461.38	3387.85	1769.5
PBANKA_0406900	759.467	144.471	163.401	364.067	155.078	261.85
PBANKA_0407000	1346.28	1182.36	930.272	1070.79	1214.93	1051.87
PBANKA_0407100	7297.48	7251.92	6570.39	5740.84	8387.04	4280.76
PBANKA_0407200	823.62	1298.47	1210.65	1651.87	1195.66	1244.9
PBANKA_0407300	114.156	532.682	1410.26	1103.62	586.359	1156.43
PBANKA_0407400	1487.8	2705.07	6044.91	4805.69	2268.36	7049.4
PBANKA_0407500	1671.77	1670.72	1267.29	1422	1896.72	760.527
PBANKA_0407550	2.83031	6.20428	3.71366	17.1326	5.50572	8.93686
PBANKA_0407600	12763.8	8548.61	7587.94	8183.67	13456.9	3678.41
PBANKA_0407700	20838.6	21146.8	21345.2	17102.6	19095.7	19289.3
PBANKA_0407800	1385.91	1406.6	1374.05	1284.94	1136.93	1454.03
PBANKA_0407900	1414.21	1130.07	1165.16	1120.76	1218.6	919.603
PBANKA_0408000	895.321	958.118	933.986	922.304	985.523	689.032
PBANKA_0408100	887.774	896.075	938.628	858.057	770.8	1069.74
PBANKA_0408200	70.7578	454.685	350.941	682.448	302.814	563.916
PBANKA_0408300	5921.01	7651.65	7934.24	7228.52	4797.31	9123.64
PBANKA_0408400	4191.69	5216.03	6478.48	4730.02	5540.59	4371.91
PBANKA_0408500	478.322	455.572	512.485	396.905	346.86	580.002
PBANKA_0408600	2944.47	2329.26	2130.71	2148.71	2912.52	1385.21
PBANKA_0408700	1606.67	1402.17	1146.59	1296.37	1533.34	948.201
PBANKA_0408800	2372.74	2355.85	2104.72	1766.08	1901.31	2049.22
PBANKA_0408900	1633.09	1495.23	1551.38	1394.88	1527.84	1892.83
PBANKA_0409000	1446.29	1790.38	1427.9	1166.44	1389.28	1034.89
PBANKA_0409100	3322.78	4140.91	3903.99	2507.07	2528.96	4270.93
PBANKA_0409200	1465.16	1372.03	1276.57	1100.77	1622.35	1029.53
PBANKA_0409300	5880.44	7446.91	7952.8	5826.51	5725.95	9112.02
PBANKA_0409400	6463.49	14779.5	16349.4	14508.4	10838.9	22089.2
PBANKA_0409500	1948.2	1725.68	1586.66	1446.28	1685.67	1210.94
PBANKA_0409600	962.305	920.893	850.428	920.877	1055.26	686.351
PBANKA_0409700	350.958	2159.09	2043.44	3379.4	1759.99	2454.06
PBANKA_0409800	4777.56	4366.04	4863.04	4007.6	4271.52	5153.89
PBANKA_0409900	479.266	412.142	345.37	394.05	430.364	403.052
PBANKA_0410000	1602.9	2036.78	1785.34	1533.37	1493.88	1529.99
PBANKA_0410100	596.252	717.924	804.008	656.749	873.574	725.673
PBANKA_0410200	249.067	226.899	435.427	424.032	313.826	676.52
PBANKA_0410300	3447.32	4104.58	4982.8	3923.36	4023.76	3976.9
PBANKA_0410400	1082.12	1518.28	2522.5	2896.84	2068.31	2647.1
PBANKA_0410500	6470.09	4344.77	3885.42	4531.57	5813.12	3080.54
PBANKA_0410541	17.9253	15.0675	12.9978	19.988	18.3524	21.4485
PBANKA_0410561	0	0.886326	2.78525	1.42772	7.34096	0
PBANKA_0410600	23610.4	21200.9	17862.7	17635.1	22098.1	10173.7
PBANKA_0410650	50.0021	96.6095	121.622	258.417	167.924	262.744
PBANKA_0410700	857.584	979.39	869.925	900.889	1050.67	642.56
PBANKA_0410800	2953.9	2760.02	2449.16	2267.21	2896.92	2052.8
PBANKA_0410900	440.585	538.886	551.479	489.706	537.725	476.335
PBANKA_0411000	233.972	210.059	131.835	171.326	241.334	161.757
PBANKA_0411100	1474.59	1291.38	1188.37	1072.21	1616.85	1102.81
PBANKA_0411200	1084.01	1081.32	1112.24	932.298	1029.57	1112.64
PBANKA_0411300	1140.62	2617.32	7346.55	7311.33	3686.08	8468.57
PBANKA_0411400	3015.22	3977.83	4477.75	4153.22	3771.42	4471.11
PBANKA_0411500	1415.16	1528.03	1480.82	1279.23	1353.49	1639.02
PBANKA_0411600	1051.93	915.575	1186.51	1150.74	942.395	1462.07
PBANKA_0411700	3782.24	3792.59	4518.6	4136.09	3898.97	4517.58
PBANKA_0411800	1941.59	1841.79	1643.29	1354.9	1479.2	1237.76
PBANKA_0411900	222.651	157.766	204.251	181.32	118.373	239.508
PBANKA_0411950	1037.78	1057.39	1250.58	1100.77	907.526	1341.42
PBANKA_0412000	201.895	157.766	182.898	131.35	144.984	187.674
PBANKA_0412100	2292.55	2848.65	3893.77	3208.08	2734.51	2917.88
PBANKA_0412200	2039.71	1742.52	1669.29	1423.43	1503.98	1378.06
PBANKA_0412300	1172.69	866.827	1004.55	1070.79	893.761	1285.12
PBANKA_0412400	108.495	84.201	45.4923	107.079	161.501	70.6012
PBANKA_0412500	293.409	312.873	433.57	432.598	383.565	714.055
PBANKA_0412600	81.1356	112.563	199.609	184.175	125.714	176.056
PBANKA_0412700	443.415	337.69	331.444	493.99	403.753	474.547
PBANKA_0412800	4327.54	4054.05	4371.91	4074.7	5440.57	2605.09
PBANKA_0412900	72.6446	600.043	471.635	1099.34	428.528	860.62
PBANKA_0413000	293.409	639.041	1730.57	1424.86	938.725	1970.58
PBANKA_0413200	2310.48	1667.18	1501.25	1681.85	2027.02	1589.87
PBANKA_0413300	1581.2	1558.16	1502.18	1851.75	1967.38	1524.63
PBANKA_0413400	339.637	1544.87	1361.99	1476.26	1918.74	1069.74
PBANKA_0413500	1473.65	2455.12	4007.97	3051.03	2210.55	3804.42
PBANKA_0413600	1435.91	1347.22	894.064	987.979	1888.46	506.72
PBANKA_0413700	154.724	215.377	299.878	249.85	179.853	270.787
PBANKA_0413800	154.724	189.674	158.759	184.175	199.123	121.541
PBANKA_0413900	633.989	598.27	494.845	474.002	553.325	443.268
PBANKA_0414000	865.131	1184.13	1363.84	1332.06	1073.61	1658.68
PBANKA_0414100	5570.99	7870.57	9797.57	7605.44	7077.6	7892.14
PBANKA_0414200	1346.28	1567.91	1471.54	1386.31	1385.61	1889.25
PBANKA_0414300	884.944	701.084	1116.88	1126.47	642.334	2217.23
PBANKA_0414400	5760.62	6350.52	4941.95	4809.97	6064.55	4392.47
PBANKA_0414500	2261.42	2840.67	3443.49	2734.08	2705.14	3488.06
PBANKA_0414600	27099.3	27165	22750.8	23593	30778.8	15917.4
PBANKA_0414700	4181.31	4065.58	3898.42	3302.31	2973.09	3378.13
PBANKA_0414800	3257.69	3287.38	2716.54	2311.47	2961.16	1498.71
PBANKA_0414900	285.861	426.323	825.361	728.135	478.997	865.982
PBANKA_0415000	1232.13	1851.53	3995.9	2455.67	2127.04	2795.45
PBANKA_0415100	424.547	399.733	585.83	446.875	451.469	697.969
PBANKA_0415200	1540.63	1470.41	1532.81	1346.34	1227.77	1806.14
PBANKA_0415300	1994.43	2123.64	2149.28	1414.87	1515.91	2443.34
PBANKA_0415400	1015.14	964.323	1219.01	1193.57	1008.46	1831.16
PBANKA_0415500	3365.24	2828.27	2587.49	2549.9	3453	2209.19
PBANKA_0415600	1876.5	1775.31	1945.96	1947.4	1670.07	2149.31
PBANKA_0415700	2769.93	3321.95	3449.06	3727.77	2674.86	3881.28
PBANKA_0415800	73.5881	406.824	1665.58	1414.87	801.999	1256.52
PBANKA_0415900	189.631	144.471	138.334	366.923	181.689	358.368
PBANKA_0416000	33196.7	31170.3	37152.4	23945.6	20830.9	42562.7
PBANKA_0416100	1217.98	6714.8	16892.5	14522.7	6315.06	19779.1
PBANKA_0416200	3525.62	3762.45	3602.25	2708.38	3172.21	2755.23
PBANKA_0416300	4203.01	3661.41	3678.38	3160.96	4328.41	2628.33
PBANKA_0416400	869.849	834.919	813.292	966.564	1023.15	937.477
PBANKA_0416500	7249.37	7531.11	7805.19	5298.25	5712.18	7504.28
PBANKA_0416600	2601.06	3731.43	8081.85	7979.5	5140.5	7571.31
PBANKA_0416700	2937.86	1964.98	2430.59	2324.32	1902.23	4312.93
PBANKA_0416800	5096.45	4846.43	4677.36	3543.59	5216.67	3199.4
PBANKA_0416900	1249.11	1029.91	972.979	1159.31	1364.5	914.241
PBANKA_0417000	1440.63	1554.62	1569.02	1784.64	2105.02	1289.59
PBANKA_0417100	78.3052	290.715	302.663	428.315	229.405	519.232
PBANKA_0417200	1194.39	7188.1	6819.21	15830.5	7060.16	12442.8
PBANKA_0417300	8291.87	9613.98	9432.7	6293.37	7220.75	7184.34
PBANKA_0417400	2564.26	2822.06	3597.61	3039.61	2658.34	3575.64
PBANKA_0417500	24645.4	23164.1	21059.2	18172	19814.2	15686.9
PBANKA_0417600	229.255	2206.07	2253.26	4423.06	2396.82	2585.43
PBANKA_0417700	3499.21	3607.35	5786.81	3904.8	3840.24	4060.02
PBANKA_0417800	4826.62	2287.61	3743.37	4879.93	2279.37	6794.69
PBANKA_0417900	3638.84	3161.52	3067.48	3053.88	4425.68	3244.97
PBANKA_0418000	12988.3	12678.9	12184.5	8559.16	10292.9	10215.7
PBANKA_0418100	4155.84	3825.38	5740.39	4013.31	2481.24	8635.69
PBANKA_0418200	6845.58	7418.55	7748.55	7211.39	6874.81	7995.81
PBANKA_0418300	3664.31	3315.75	4036.75	4203.19	3456.67	3370.98
PBANKA_0418400	421.716	322.623	294.308	409.754	401	495.996
PBANKA_0418500	3345.43	2323.95	1329.49	2251.51	2461.97	945.52
PBANKA_0500100	0	0	0	0	0	0.893686
PBANKA_0500200	0	0.886326	0	0	0	0.893686
PBANKA_0500600	0	1.77265	7.42732	1.42772	0	0
PBANKA_0500700	1694.41	1640.59	1292.35	973.702	625.817	219.847
PBANKA_0500721	0	0	0	0	0	0
PBANKA_0500741	0	1.77265	4.64208	1.42772	0	0
PBANKA_0500781	0.943437	1.77265	1.85683	0	0	0
PBANKA_0500950	0.943437	1.77265	0.928415	0	0	0
PBANKA_0500971	181.14	100.155	42.7071	22.8435	15.5995	0
PBANKA_0501000	7.54749	1.77265	1.85683	94.2292	88.0915	28.598
PBANKA_0501051	0	0	0	0	0	0
PBANKA_0501100	4193.58	5306.43	5563.99	5690.87	7173.03	3439.8
PBANKA_0501200	240.576	58.4975	132.763	285.543	201.876	410.202
PBANKA_0501300	2880.31	3446.04	5604.84	5208.31	4599.11	4613.21
PBANKA_0501400	2779.36	521.16	642.463	1129.32	596.453	1034.89
PBANKA_0501500	1747.24	1380.01	1168.87	1195	1526	1118.89
PBANKA_0501600	836.828	180.81	242.316	422.604	294.556	293.129
PBANKA_0501700	603.8	760.468	1248.72	1399.16	817.599	1286.91
PBANKA_0501800	2204.81	394.415	243.245	776.677	590.029	477.228
PBANKA_0501900	1306.66	1204.52	1149.38	1243.54	1411.3	1973.26
PBANKA_0502000	380.205	1669.84	1471.54	3700.64	1177.31	3612.28
PBANKA_0502100	1595.35	1364.06	1231.08	1125.04	1421.39	1056.34
PBANKA_0502200	5467.22	5280.73	4632.79	3700.64	5368.07	3422.82
PBANKA_0502300	1771.77	1892.31	1543.95	1607.61	2181.18	1372.7
PBANKA_0502400	305.674	452.913	619.253	621.056	486.338	588.045
PBANKA_0502500	4329.43	4572.56	4106.38	6046.38	2656.51	8368.48
PBANKA_0502600	4026.59	3695.09	3302.37	2816.88	3685.16	3429.07
PBANKA_0502650	333.033	1983.6	1929.25	4207.48	1776.51	2195.79
PBANKA_0502700	2336.89	3413.24	2642.27	2918.25	2496.84	2873.2
PBANKA_0502800	2946.35	3146.46	3090.69	3757.75	2498.68	4178.88
PBANKA_0502900	838.715	837.578	799.366	880.901	1046.09	704.225
PBANKA_0503000	259.445	428.095	393.648	562.52	428.528	614.856
PBANKA_0503100	319.825	462.662	473.492	505.411	478.08	520.125
PBANKA_0503200	9663.62	10793.7	11033.3	7806.75	6855.54	10778.7
PBANKA_0503300	2565.2	5725.67	6064.41	9140.24	4134.79	13694
PBANKA_0503400	110.382	73.565	100.269	102.796	74.3272	109.03
PBANKA_0503500	1101.93	5227.55	8730.82	8472.06	4633.06	13104.1
PBANKA_0503600	18832.9	14821.1	13511.2	14768.3	18194.6	10850.2
PBANKA_0503700	2969	3040.98	2846.52	3130.98	3009.79	2889.29
PBANKA_0503800	381.148	826.056	1070.46	1644.73	1041.5	1365.55
PBANKA_0503900	689.652	622.201	671.244	595.357	394.576	1162.69
PBANKA_0504000	2538.79	2728.11	3012.71	2712.66	2528.04	2908.05
PBANKA_0504100	250.011	167.516	207.965	483.996	253.263	389.647
PBANKA_0504200	2646.34	2448.03	2179.92	2348.59	1768.25	2208.3
PBANKA_0504300	187.744	1333.03	3673.74	2919.68	1808.63	3345.96
PBANKA_0504400	1393.46	7841.33	7842.32	14367.1	5675.48	14307
PBANKA_0504500	1100.99	1741.63	1947.82	1604.75	1533.34	1940.19
PBANKA_0504600	1778.38	1692	1370.34	1269.24	1849.92	1414.7
PBANKA_0504700	1008.53	1091.07	1129.88	873.762	1104.81	1006.29
PBANKA_0504800	1638.75	1806.33	2134.43	2537.05	1760.91	3690.92
PBANKA_0504900	2800.12	2401.94	1785.34	1791.78	2412.42	1260.1
PBANKA_0505000	61.3234	108.132	127.193	251.278	155.995	137.628
PBANKA_0505100	10707.1	8835.78	9147.68	7792.47	9629.5	7439.04
PBANKA_0505200	2597.28	3196.98	3002.49	2996.78	2576.68	3658.75
PBANKA_0505300	772.675	478.616	493.917	431.17	660.686	521.019
PBANKA_0505400	1406.66	1794.81	3276.38	3379.4	1855.43	4431.79
PBANKA_0505500	476.436	648.791	835.574	1519.09	855.221	1282.44
PBANKA_0505600	2443.5	2717.48	2748.11	2332.89	2905.18	1977.73
PBANKA_0505700	2425.58	1992.46	1993.31	1676.14	1901.31	2044.75
PBANKA_0505800	2732.19	3744.73	4817.55	3937.64	3870.52	3502.36
PBANKA_0505900	5752.13	5325.93	5255.76	4625.8	2871.23	5945.69
PBANKA_0506000	3965.26	2825.61	3652.39	3016.76	1751.74	5839.34
PBANKA_0506100	9729.66	9438.48	12866.9	8924.65	6948.22	18862.1
PBANKA_0506200	2937.86	2881.45	2059.22	2247.22	2154.57	1956.28
PBANKA_0506300	1143.45	988.253	995.261	1136.46	843.292	1235.07
PBANKA_0506400	1872.72	1904.71	1799.27	1367.75	1936.18	1579.14
PBANKA_0506500	2552	2444.49	2395.31	2227.24	2212.38	1827.59
PBANKA_0506600	6784.25	7985.8	9753	7771.06	6282.94	13285.5
PBANKA_0506700	1979.33	2427.65	3439.78	3213.79	2707.9	2884.82
PBANKA_0506800	2934.09	3582.53	3050.77	2502.79	2696.88	2899.12
PBANKA_0506900	2080.28	1574.11	3444.42	3547.87	1842.58	3062.66
PBANKA_0507000	1777.43	1514.73	1372.2	2128.72	1991.23	1892.83
PBANKA_0507100	2968.05	3224.45	4099.88	3176.67	3209.83	3889.32
PBANKA_0507200	367.94	393.529	381.579	478.285	306.485	555.873
PBANKA_0507300	1808.57	5840	13866.8	11331.8	4977.17	16598.4
PBANKA_0507400	1911.4	1706.18	1621.01	1336.34	1727.88	1078.68
PBANKA_0507500	605.686	693.993	587.687	822.364	712.99	579.109
PBANKA_0507600	565.119	517.614	498.559	673.882	564.336	599.663
PBANKA_0507700	104.721	104.586	195.896	228.435	124.796	235.039
PBANKA_0507800	617.951	1411.92	3659.81	5064.11	1951.78	5581.07
PBANKA_0507900	112.269	632.837	2323.82	2120.16	1403.04	1760.56
PBANKA_0508000	14.1516	8.86326	16.7115	2.85543	0	9.83055
PBANKA_0508100	31725.9	39905.1	44347.6	37870.2	36263.4	41439.3
PBANKA_0508200	517.003	380.234	374.151	416.893	466.151	589.833
PBANKA_0508300	206.613	329.713	646.177	556.809	195.453	1141.24
PBANKA_0508400	1445.35	1233.77	1371.27	1012.25	1237.87	1202.9
PBANKA_0508500	1299.11	1323.28	1459.47	1430.57	1399.37	1572.89
PBANKA_0508600	589.648	1114.11	1997.02	2397.13	1055.26	3005.47
PBANKA_0508700	366.053	433.413	596.043	489.706	456.057	635.411
PBANKA_0508800	592.478	654.109	549.622	595.357	686.379	568.384
PBANKA_0508900	1414.21	1311.76	1372.2	1343.48	1230.53	1476.37
PBANKA_0509000	15244.1	15186.3	13332	12034.2	17001.7	7836.73
PBANKA_0509100	1436.85	1643.25	1455.76	1066.5	1347.07	1230.61
PBANKA_0509200	7868.26	8709.04	8814.37	7040.07	5714.93	9229.99
PBANKA_0509300	2173.68	2903.6	3605.04	2938.24	2957.49	2902.69
PBANKA_0509400	501.908	438.731	350.941	359.784	533.137	280.617
PBANKA_0509500	3342.6	3259.91	3251.31	3105.28	2911.61	3343.28
PBANKA_0509600	1547.24	329.713	449.353	959.425	544.148	814.148
PBANKA_0509700	624.555	1426.98	2735.11	3522.17	1437.91	4087.72
PBANKA_0509800	740.598	823.397	791.01	1095.06	1007.55	900.836
PBANKA_0509900	1410.44	1669.84	1508.67	2038.78	1616.85	1958.07
PBANKA_0510000	967.023	971.413	1331.35	1354.9	923.125	2055.48
PBANKA_0510100	3066.17	1955.23	3021.06	4560.12	2068.31	4395.15
PBANKA_0510200	4348.3	3434.51	4601.23	5101.23	2280.28	6661.54
PBANKA_0510300	473.605	1333.03	1361.06	3059.59	1325.96	2299.45
PBANKA_0510400	1301	1814.31	1598.73	1967.39	1674.66	1665.83
PBANKA_0510500	155.667	172.834	254.386	295.537	245.922	270.787
PBANKA_0510600	139.629	573.453	1659.08	1940.27	1071.78	1654.21
PBANKA_0510700	69.8143	79.7693	51.0628	68.5304	53.2219	62.558
PBANKA_0510800	4833.23	1937.51	1917.18	2582.74	1525.08	2885.71
PBANKA_0510900	27112.5	26485.2	21186.4	19746.7	28857.3	9284.5
PBANKA_0511000	6.60406	25.7035	46.4208	81.3798	31.1991	60.7706
PBANKA_0511100	650.028	353.644	363.939	385.483	317.496	689.032
PBANKA_0511200	6257.82	4660.3	4427.61	3836.27	2849.21	4849.14
PBANKA_0511300	1367.04	1450.03	1244.08	1173.58	1378.26	983.948
PBANKA_0511400	11993.9	4410.36	5534.28	9504.3	4037.53	13907.5
PBANKA_0511500	1963.29	2250.38	2091.72	2118.73	2460.14	1608.63
PBANKA_0511600	352.845	326.168	251.601	268.411	421.187	204.654
PBANKA_0511700	873.622	2608.46	2633.91	4234.6	2568.42	3617.64
PBANKA_0511800	2210.47	1701.75	3057.27	2691.24	2005	3348.64
PBANKA_0511900	48955.9	48383.6	38957.2	37281.9	52121.7	21513.7
PBANKA_0512000	280.201	1945.49	1180.94	3326.58	1607.67	1765.03
PBANKA_0512100	2023.67	2207.84	1639.58	2003.09	2269.27	929.433
PBANKA_0512200	777.392	888.099	551.479	691.014	798.329	534.424
PBANKA_0512300	455.68	467.094	490.203	596.785	502.856	681.882
PBANKA_0512400	3344.48	2507.42	2169.71	2375.72	1977.47	2348.61
PBANKA_0512500	2682.19	2134.27	1826.19	2158.71	2100.43	1824.01
PBANKA_0512600	2326.51	1823.17	1768.63	1823.19	1571.88	2442.44
PBANKA_0512700	2507.65	2106.8	3260.59	3455.07	2503.27	4250.37
PBANKA_0512800	7330.5	3960.1	8596.2	7683.97	5582.8	6418.45
PBANKA_0512900	2969.94	2517.17	2836.31	2484.23	1978.39	3739.18
PBANKA_0513000	608.517	382.893	407.574	616.773	352.366	450.418
PBANKA_0513100	814.186	613.338	609.04	543.96	518.455	428.969
PBANKA_0513200	878.34	849.1	777.084	628.195	1022.23	488.846
PBANKA_0513300	963.249	886.326	661.032	743.84	1018.56	697.969
PBANKA_0513400	1409.49	1191.22	1089.96	875.19	1126.84	1168.05
PBANKA_0513500	11.3212	28.3624	85.4142	207.019	77.08	185.887
PBANKA_0513600	19180.1	18770.6	17675.2	8967.48	13166	8016.36
PBANKA_0513700	25.4728	7.09061	16.7115	25.6989	23.8581	34.8538
PBANKA_0513800	2100.09	1749.61	1601.52	1696.13	1950.86	1678.34
PBANKA_0513900	2633.13	2664.3	5066.36	6159.17	3235.53	8328.26
PBANKA_0514000	2240.66	2364.72	2285.76	1981.67	2119.7	2135.91
PBANKA_0514100	9118.32	9688.43	8294.46	7080.04	8968.81	6606.13
PBANKA_0514200	900.039	253.489	291.522	532.538	373.471	411.989
PBANKA_0514300	1078.35	3169.5	2849.31	5545.25	2589.52	5487.23
PBANKA_0514400	230.199	148.903	197.752	319.808	265.192	156.395
PBANKA_0514500	3098.25	2965.65	3090.69	2886.84	2951.98	3321.83
PBANKA_0514600	1891.59	1766.45	1553.24	1292.08	1892.13	1286.91
PBANKA_0514700	1089.67	881.008	789.153	773.822	924.961	563.916
PBANKA_0514800	1152.88	972.299	868.997	1140.74	982.771	962.5
PBANKA_0514900	8872.08	68875.5	52598.4	163502	74581.4	77159.1
PBANKA_0515000	9278.7	68792.2	53724.6	138289	61949.4	82205.7
PBANKA_0515100	270.766	219.809	144.833	274.121	247.757	184.993
PBANKA_0515200	1002.87	398.847	553.335	518.261	321.167	519.232
PBANKA_0515300	2092.54	1950.8	2224.48	1737.53	1372.76	3318.26
PBANKA_0515350	45.285	102.814	158.759	227.007	142.231	165.332
PBANKA_0515400	1825.55	1808.99	2155.78	1740.39	1514.07	3220.84
PBANKA_0515500	1327.42	1027.25	913.561	1233.55	1362.67	813.254
PBANKA_0515600	384.922	265.898	318.446	161.332	183.524	515.657
PBANKA_0515700	287.748	320.85	288.737	389.766	343.19	289.554
PBANKA_0515800	1585.92	1483.71	1159.59	1416.29	2117.87	849.002
PBANKA_0515900	5005.88	6229.98	8559.99	6351.91	4864.3	10801.1
PBANKA_0516000	183.97	1030.8	1078.82	2441.39	1090.13	1842.78
PBANKA_0516100	633.989	675.38	679.6	692.442	647.839	766.783
PBANKA_0516200	3111.45	3437.17	3757.3	3505.04	3204.33	4659.68
PBANKA_0516300	2568.98	4265	3943.91	3359.41	3605.33	2622.07
PBANKA_0516400	318.882	413.028	371.366	402.616	444.128	490.634
PBANKA_0516500	4971.91	4433.4	4589.16	4126.1	4046.7	4987.66
PBANKA_0516600	2103.86	2868.15	3122.26	3032.47	3174.96	2547.9
PBANKA_0516700	2020.84	1741.63	1552.31	1344.91	2169.25	1179.67
PBANKA_0516800	2146.32	1967.64	1647.01	1521.94	1924.25	1272.61
PBANKA_0516900	10568.4	9163.72	8066.07	10369.5	14490.1	4116.32
PBANKA_0517000	24766.2	25634.3	20461.3	24147	35492.6	11809.2
PBANKA_0517100	1347.23	1339.24	1187.44	1080.78	1153.45	825.766
PBANKA_0517200	5501.18	5323.27	3975.47	3800.58	5008.37	2494.28
PBANKA_0517300	2043.48	2186.57	2128.86	1728.96	2254.59	1755.2
PBANKA_0517400	6801.24	6759.12	6890.7	5289.69	6956.47	6467.61
PBANKA_0517500	10779.7	9963.19	8355.74	8052.32	11332.6	4710.62
PBANKA_0517600	1023.63	7460.2	4931.74	16967	6913.35	9658.06
PBANKA_0517700	1423.65	1845.33	2448.23	2118.73	2230.73	1790.95
PBANKA_0517800	2789.74	2564.14	2149.28	2275.78	3778.76	1390.58
PBANKA_0517900	687.765	741.855	782.654	906.599	1048.84	735.504
PBANKA_0518000	886.831	1414.58	1527.24	1690.42	1442.5	1575.57
PBANKA_0518100	28.3031	76.224	78.9153	138.488	66.9862	117.967
PBANKA_0518200	1880.27	2984.26	2548.5	2912.54	3292.42	2119.82
PBANKA_0518300	2256.7	2574.78	2741.61	2337.17	2327.08	2631.01
PBANKA_0518400	481.153	288.056	373.223	468.291	566.171	429.863
PBANKA_0518500	646.254	1535.12	1229.22	3209.5	1609.5	1777.54
PBANKA_0518600	1077.4	1394.19	972.051	1252.11	1449.84	722.992
PBANKA_0518700	10525.9	10939.9	9154.17	8573.43	13631.2	5129.76
PBANKA_0518800	2863.33	2707.73	2045.3	2015.93	3042.83	1374.49
PBANKA_0518900	527.381	825.169	598.828	752.406	839.622	1082.25
PBANKA_0519000	17154.5	5341.89	7051.31	6611.75	5764.49	8068.2
PBANKA_0519100	17240.4	4578.76	6524.9	7992.35	6511.43	11232.7
PBANKA_0519200	12780.7	2542.87	2685.91	3346.57	3164.87	2762.38
PBANKA_0519300	4316.22	1172.61	1764.92	1884.58	1143.35	2736.47
PBANKA_0519400	12160.9	6240.62	9691.73	7128.58	4696.38	15758.4
PBANKA_0519500	307.56	341.235	181.041	371.206	293.638	248.445
PBANKA_0519600	1284.02	1073.34	1088.1	870.907	931.384	1033.99
PBANKA_0519700	3123.72	3875.02	3536.33	3290.88	4374.29	2247.62
PBANKA_0519800	1953.86	2444.49	2262.55	2569.89	2714.32	1802.56
PBANKA_0519900	12131.7	17127.4	17070.8	13047.9	15190.3	12844.9
PBANKA_0520000	2237.83	1832.92	1766.77	1536.22	2054.55	1641.7
PBANKA_0520100	460.397	711.72	1052.82	1155.02	861.645	1010.76
PBANKA_0520200	8534.33	8245.49	7461.67	6618.89	10159	3655.18
PBANKA_0520300	1144.39	1075.11	909.847	999.401	1279.16	815.042
PBANKA_0520400	1751.02	1136.27	1406.55	1539.08	1289.26	1756.09
PBANKA_0520500	4196.41	3863.49	3339.51	2527.06	3606.24	2326.26
PBANKA_0520600	3970.93	3642.8	2947.72	3048.17	3356.65	2610.46
PBANKA_0520700	2517.09	3822.72	6108.97	6497.53	4274.27	5991.27
PBANKA_0520800	427.377	506.092	492.988	612.49	598.288	764.102
PBANKA_0520900	17263	13075.1	13328.3	14488.5	14469	16426.8
PBANKA_0521000	2142.54	1971.19	1643.29	1806.06	2255.51	1181.45
PBANKA_0521100	593.422	508.751	557.978	542.532	545.984	731.035
PBANKA_0521200	246.237	1016.62	3272.66	4447.33	2104.1	5132.44
PBANKA_0521221	607.573	472.412	341.657	349.79	194.535	123.329
PBANKA_0521241	5307.78	3790.82	5355.1	1748.95	1104.81	8758.12
PBANKA_0521261	13320.4	5085.74	6447.84	4393.08	4134.79	5368.37
PBANKA_0521300	8277.71	12372.2	11118.7	9511.44	10864.6	7574.88
PBANKA_0521400	2358.59	1790.38	1650.72	1711.83	1851.76	1810.61
PBANKA_0521500	70.7578	154.221	234.889	365.495	132.137	276.149
PBANKA_0521600	2412.37	2420.56	1863.33	2308.62	2443.62	1836.52
PBANKA_0521700	8014.5	7204.94	6083.91	6798.78	4715.65	4061.8
PBANKA_0521800	255.671	215.377	260.885	336.941	266.11	375.348
PBANKA_0521900	692.483	1207.18	1953.39	2405.7	1424.15	2816.9
PBANKA_0522000	1099.1	702.856	1109.46	1681.85	736.848	2485.34
PBANKA_0522100	138.685	643.473	1829.91	2521.35	932.301	2869.63
PBANKA_0522200	78.3052	609.792	496.702	1583.34	649.675	755.165
PBANKA_0522300	66.0406	133.835	209.822	404.044	214.723	376.242
PBANKA_0522400	562.288	598.27	800.294	865.196	592.782	890.111
PBANKA_0522500	1301.94	1056.5	1114.1	970.847	1186.48	825.766
PBANKA_0522600	6947.47	11013.5	11519.8	8877.54	6154.47	10818.1
PBANKA_0522700	17547	43134.8	115954	76155.8	64117.7	84177.2
PBANKA_0522800	26838.9	25647.6	22741.5	21698.4	25445.6	19008.7
PBANKA_0522900	5201.17	5594.49	5350.46	4277.44	3641.11	6783.08
PBANKA_0523000	132.081	162.198	200.538	121.356	115.62	181.418
PBANKA_0523100	2570.87	2577.44	2388.81	2314.33	3250.21	1794.52
PBANKA_0523200	428.32	416.573	337.943	458.297	429.446	428.969
PBANKA_0523300	1838.76	1610.45	1742.64	1253.53	1287.42	1801.67
PBANKA_0523400	550.024	406.824	643.392	636.761	369.801	1250.27
PBANKA_0523500	277.37	201.196	192.182	194.169	183.524	202.867
PBANKA_0523600	1142.5	1258.58	1136.38	1479.11	1388.36	1372.7
PBANKA_0523700	5106.82	1295.81	2018.37	3606.41	1184.65	3273.57
PBANKA_0523800	1343.45	283.624	350.941	479.712	293.638	423.607
PBANKA_0523900	11630.7	15340.5	15471.1	27646.3	15408.7	20558.4
PBANKA_0524000	1645.35	1808.99	1989.59	1374.89	1767.34	1720.35
PBANKA_0524100	764.184	542.431	376.937	471.146	678.121	316.365
PBANKA_0524200	6307.82	6733.42	8106.92	7396.99	7125.32	5330.84
PBANKA_0524300	39332.8	34002.1	28507	28234.5	39576.9	22270.7
PBANKA_0524400	2955.79	2740.52	2217.98	2504.21	3509.89	1447.77
PBANKA_0524500	468.888	80.6557	100.269	98.5124	149.572	92.9433
PBANKA_0524600	952.871	832.26	1012.9	1127.9	889.173	912.453
PBANKA_0524700	15510.1	16421.8	16483.1	13294.9	13817.5	14282.9
PBANKA_0524800	34085.4	24696.6	25702.2	19392.7	26735.8	16711
PBANKA_0524821	1.88687	0	0.928415	0	0	0
PBANKA_0524841	2.83031	0	0	54.2532	37.6224	25.9169
PBANKA_0600011	0	3.5453	0	9.99401	6.42334	1.78737
PBANKA_0600021	0	0	0	0	0	0
PBANKA_0600031	87.7396	108.132	63.1322	1653.29	775.389	193.93
PBANKA_0600041	180.196	106.359	155.974	157.049	170.677	102.774
PBANKA_0600051	751.919	725.015	1020.33	848.063	583.606	284.192
PBANKA_0600061	967.966	561.931	471.635	575.369	571.677	354.793
PBANKA_0600071	0	0	2.78525	1.42772	0	0
PBANKA_0600081	32.0768	42.5436	20.4251	52.8255	41.2929	33.9601
PBANKA_0600086	145.289	120.54	263.67	278.405	80.7505	65.2391
PBANKA_0600091	24.5294	31.9077	4.64208	29.982	29.3638	7.14949
PBANKA_0600096	0	1.77265	0	0	1.83524	0
PBANKA_0600100	126.421	116.995	149.475	128.494	60.5629	35.7474
PBANKA_0600200	92.4568	51.4069	133.692	149.91	35.7872	24.1295
PBANKA_0600251	75.4749	116.995	58.4902	215.585	82.5858	75.0696
PBANKA_0600300	183.97	144.471	246.958	107.079	77.08	97.4118
PBANKA_0600351	53.7759	12.4086	8.35574	432.598	329.425	381.604
PBANKA_0600400	1948.2	2252.15	1344.35	1619.03	2050.88	774.826
PBANKA_0600500	2821.82	2208.72	1818.77	1714.69	2109.61	1205.58
PBANKA_0600600	379.262	2613.78	3286.59	10419.5	4068.73	6020.76
PBANKA_0600700	44.3415	283.624	554.264	1155.02	535.89	864.194
PBANKA_0600800	1251.94	966.095	1111.31	805.232	708.402	1547.86
PBANKA_0600900	615.121	940.392	2023.02	1657.58	842.375	2345.03
PBANKA_0601000	1498.18	1644.13	1883.75	1773.22	1803.12	1408.45
PBANKA_0601100	4682.28	5776.19	6280.73	6126.33	5240.53	5698.14
PBANKA_0601200	291.522	1738.97	4736.77	5510.98	1737.05	7499.81
PBANKA_0601300	1396.29	1905.6	1935.75	1808.92	1953.61	1535.35
PBANKA_0601500	646.254	560.158	568.19	579.653	639.581	705.118
PBANKA_0601600	10265.5	13018.4	15189.8	9901.21	9883.68	15765.5
PBANKA_0601700	3953.94	3445.15	2692.4	2441.39	2946.48	2139.48
PBANKA_0601800	710.408	723.242	607.184	810.943	799.247	775.719
PBANKA_0601900	10009.9	5608.67	9547.82	2.85543	5.50572	7.14949
PBANKA_0602000	2196.32	3564.8	7183.15	7334.18	3818.21	9057.51
PBANKA_0602100	1124.58	1404.83	1238.51	1352.05	1023.15	1478.16
PBANKA_0602200	411.338	372.257	360.225	416.893	423.023	269.893
PBANKA_0602300	1981.22	2354.97	2801.03	2734.08	2260.1	3805.32
PBANKA_0602400	979.287	1187.68	1460.4	1217.84	1083.71	1524.63
PBANKA_0602500	1301.94	1065.36	795.652	865.196	1299.35	622.899
PBANKA_0602600	813.242	1050.3	833.717	643.9	741.437	600.557
PBANKA_0602700	17597.9	17088.4	16285.3	13451.9	18284.5	12477.6
PBANKA_0602800	10440.1	14853	15330	17239.7	15297.6	11315.9
PBANKA_0602900	120.76	630.178	1515.17	1520.52	675.368	1324.44
PBANKA_0603000	560.401	1212.49	1995.16	2291.48	1180.98	2727.53
PBANKA_0603100	55.6628	56.7249	58.4902	71.3858	113.785	47.3654
PBANKA_0603200	21070.7	19990.2	18565.5	16571.5	20343.6	14656.5
PBANKA_0603300	489.644	2784.84	1979.38	6167.73	2885.91	3048.36
PBANKA_0603400	1335.91	997.117	853.214	823.792	936.89	1006.29
PBANKA_0603500	536.816	436.072	400.147	409.754	590.029	445.949
PBANKA_0603600	1199.11	1427.87	1284	1427.72	1291.09	1158.22
PBANKA_0603650	1311.38	375.802	304.52	543.96	307.403	407.521
PBANKA_0603700	1684.03	1671.61	2218.91	1811.77	1267.23	2109.99
PBANKA_0603800	3197.31	2790.15	2090.79	2055.91	3266.73	1531.78
PBANKA_0603900	612.29	124.972	184.755	258.417	177.101	525.487
PBANKA_0604000	487.757	362.507	412.216	374.062	425.775	448.63
PBANKA_0604100	2164.24	1980.05	2488.15	1973.1	2127.04	2944.7
PBANKA_0604200	5866.29	5559.04	4993.95	5845.07	7404.27	3082.32
PBANKA_0604300	15075.2	20686	44712.5	35420.2	25571.3	50714
PBANKA_0604400	261.332	439.618	810.506	1150.74	622.146	968.756
PBANKA_0604500	27791.8	28610.6	28206.2	22122.5	21778.8	25757.8
PBANKA_0604600	3586	4953.68	5482.29	4977.02	4205.45	5640.05
PBANKA_0604700	1172.69	1540.43	1462.25	1476.26	1666.4	1403.98
PBANKA_0604800	21107.5	20314.6	17777.3	14744	19035.1	12540.2
PBANKA_0604900	2476.52	670.949	1082.53	1323.49	664.357	1857.08
PBANKA_0605000	198.122	110.791	133.692	164.187	142.231	249.338
PBANKA_0605100	200.009	1001.55	2190.13	2337.17	653.345	3404.94
PBANKA_0605200	10336.3	11212	9076.19	7569.75	10271.8	6864.4
PBANKA_0605300	8706.03	9662.72	9000.06	6980.1	7719.93	7616.89
PBANKA_0605400	1018.91	951.914	774.298	959.425	1403.04	594.301
PBANKA_0605500	223.595	669.176	1713.85	2077.33	1101.14	1638.13
PBANKA_0605600	5604.01	9803.65	15426.5	18414.7	8375.11	21957.9
PBANKA_0605700	8067.33	8615.97	8212.76	6924.42	6797.73	8137.01
PBANKA_0605800	401.904	2061.59	2060.15	3909.09	1791.19	3050.15
PBANKA_0605900	193.405	475.957	786.368	780.96	455.139	751.59
PBANKA_0606000	975.514	1114.11	1002.69	632.478	980.018	667.583
PBANKA_0606100	1357.61	1428.76	1352.7	972.274	1120.41	1316.4
PBANKA_0606200	1968.95	12069.1	10897.7	21063.1	9160.6	18283.9
PBANKA_0606300	829.281	1871.92	4115.66	4029.01	1957.28	4016.22
PBANKA_0606400	482.096	548.636	393.648	461.152	534.055	304.747
PBANKA_0606500	257.558	255.262	212.607	278.405	245.004	234.146
PBANKA_0606600	3992.62	4250.82	3557.69	3706.35	3588.81	2454.06
PBANKA_0606700	116.043	359.848	219.106	285.543	301.897	253.807
PBANKA_0606800	2864.27	2908.04	2511.36	2127.3	2539.05	1967.9
PBANKA_0606900	808.525	679.812	900.563	752.406	1047.92	773.932
PBANKA_0607000	210.386	781.739	1246.86	1216.41	847.88	1290.48
PBANKA_0607100	452.85	446.708	496.702	361.212	483.585	489.74
PBANKA_0607200	292.465	271.216	251.601	305.531	251.428	298.491
PBANKA_0607300	3918.09	4305.77	4683.85	3436.51	3856.75	3354.9
PBANKA_0607400	4442.64	4554.83	6759.79	7084.33	6240.73	6010.93
PBANKA_0607500	780.222	823.397	635.964	780.96	825.858	740.866
PBANKA_0607600	4160.56	4095.71	4362.62	3626.4	3586.97	4081.46
PBANKA_0607700	10939.1	10867.2	12974.6	12622.4	7874.09	21242.9
PBANKA_0607800	2330.29	1435.85	2138.14	2522.77	1542.52	2785.62
PBANKA_0607900	133.025	301.351	727.878	835.214	472.574	649.71
PBANKA_0608000	55.6628	233.99	297.093	389.766	218.393	251.126
PBANKA_0608100	1392.51	1330.38	1370.34	1299.22	1183.73	1483.52
PBANKA_0608200	773.618	818.965	1098.32	1085.06	881.832	1374.49
PBANKA_0608300	1117.03	1316.19	1246.86	1627.6	1489.3	1488.88
PBANKA_0608400	1043.44	917.347	912.632	1162.16	1024.98	1247.59
PBANKA_0608500	468.888	479.502	550.55	563.948	494.597	488.846
PBANKA_0608600	688.709	6579.2	3620.82	16368.8	7908.05	8125.39
PBANKA_0608700	631.159	480.389	409.431	548.243	585.441	411.989
PBANKA_0608800	80.1921	96.6095	142.976	147.055	77.9977	234.146
PBANKA_0608900	1594.41	1518.28	1257.07	1217.84	1770.09	1052.76
PBANKA_0609000	400.961	353.644	336.086	365.495	425.775	276.149
PBANKA_0609100	8964.54	7926.41	6530.47	5104.08	5835.14	5250.41
PBANKA_0609200	553.797	470.639	529.197	645.327	587.277	584.471
PBANKA_0609250	8.49093	7.97693	2.78525	2.85543	3.67048	3.57474
PBANKA_0609300	713.238	532.682	653.604	840.925	753.366	899.942
PBANKA_0609500	1926.5	9044.96	8511.71	18798.7	7436.39	23444.1
PBANKA_0609600	3.77375	24.8171	5.57049	9.99401	14.6819	19.6611
PBANKA_0609700	2250.1	2045.64	1927.39	1349.19	1964.62	1475.48
PBANKA_0609800	336.807	567.249	715.808	655.321	565.254	771.251
PBANKA_0609900	9718.34	11161.5	12684.9	9841.24	10801.3	10650.9
PBANKA_0610000	1140.62	1083.98	945.127	1393.45	1407.63	1009.87
PBANKA_0610100	7105.02	7914	9364	7890.98	6140.71	10699.2
PBANKA_0610200	4247.35	5548.4	11306.2	10340.9	6950.97	9743.86
PBANKA_0610300	7058.79	5261.23	7022.53	6429	7579.54	6267.42
PBANKA_0610400	18609.3	18634.1	14287.4	13624.7	22148.6	6357.68
PBANKA_0610500	2517.09	2152.89	1951.53	2197.25	2289.46	1613.1
PBANKA_0610600	1545.35	1442.94	1971.03	1983.1	1555.37	2075.14
PBANKA_0610700	83.9659	349.212	916.346	930.871	478.997	941.051
PBANKA_0610800	5477.59	5060.92	4763.7	3864.83	4634.9	5015.37
PBANKA_0610900	20841.5	22049.1	20281.2	17239.7	24038.9	11595.6
PBANKA_0611000	852.867	671.835	425.214	585.363	1024.98	336.92
PBANKA_0611100	2101.98	2235.31	2009.09	1529.08	2351.86	1299.42
PBANKA_0611200	191.518	180.81	125.336	94.2292	173.43	106.349
PBANKA_0611300	334.92	343.894	300.807	366.923	344.107	302.066
PBANKA_0611400	975.514	782.626	750.16	806.659	959.83	914.241
PBANKA_0611500	755.693	197.651	295.236	720.996	382.647	579.109
PBANKA_0611600	4615.29	14788.3	26070.8	29198.2	17410	25815.9
PBANKA_0611700	422.66	441.39	522.698	388.339	276.203	807.892
PBANKA_0611800	5923.84	5437.61	5870.37	4360.24	4309.14	4811.61
PBANKA_0611900	900.982	825.169	1139.17	1259.25	935.972	1476.37
PBANKA_0612000	116.043	135.608	107.696	128.494	184.442	73.2823
PBANKA_0612100	555.684	788.83	685.17	798.093	735.931	740.866
PBANKA_0612200	2569.92	2194.54	3216.96	2969.65	2636.32	3104.67
PBANKA_0612300	2237.83	2590.73	3326.51	2831.16	2578.51	3337.92
PBANKA_0612400	4600.2	27196.9	26643.7	45859.7	21186	50285.9
PBANKA_0612500	534.929	546.863	492.06	518.261	515.702	520.125
PBANKA_0612600	583.044	628.405	575.617	661.032	611.135	561.235
PBANKA_0612700	677.388	510.524	553.335	589.647	551.489	722.098
PBANKA_0612800	1610.45	1504.98	1531.89	1362.04	1892.13	1213.63
PBANKA_0612841	5.66062	1.77265	7.42732	0	3.67048	0
PBANKA_0612861	7.54749	9.74958	10.2126	14.2772	10.0938	11.6179
PBANKA_0612900	73.5881	253.489	246.03	468.291	255.098	436.119
PBANKA_0613000	466.058	311.987	350.013	459.724	496.432	598.77
PBANKA_0613100	1334.02	1357.85	1558.81	1639.02	1259.89	1698.9
PBANKA_0613200	3473.73	3249.27	5554.71	5089.81	3695.25	7097.65
PBANKA_0613300	2197.26	1588.3	1853.12	2371.44	2007.75	2950.06
PBANKA_0613400	2230.28	2100.59	1859.62	1925.99	2771.21	1458.5
PBANKA_0613500	1353.83	1332.15	926.558	1002.26	1363.58	813.254
PBANKA_0613600	1115.14	990.026	747.374	816.653	1064.44	626.474
PBANKA_0613700	11103.3	10059.8	10467	9241.6	8542.12	10870.8
PBANKA_0613800	4403.02	4669.16	3960.62	3349.42	3281.41	3450.52
PBANKA_0613900	1929.33	1603.36	1109.46	1160.73	1615.93	672.052
PBANKA_0614000	10035.3	8316.4	7133.94	7451.25	9702.91	6357.68
PBANKA_0614100	2611.43	2460.44	2711.9	1904.57	1667.31	3059.98
PBANKA_0614200	834.942	1566.14	1122.45	1444.85	1301.18	1017.01
PBANKA_0614300	1083.07	940.392	843.929	699.581	602.876	1182.35
PBANKA_0614400	1067.03	998.889	890.35	1025.1	1327.8	663.115
PBANKA_0614500	10134.4	9839.1	8021.51	6968.68	10233.3	4046.61
PBANKA_0614600	551.91	523.819	581.188	578.225	621.228	600.557
PBANKA_0614700	642.48	1592.73	2118.64	2384.29	1476.45	2000.07
PBANKA_0614800	1634.03	1652.11	2210.56	1860.31	1725.12	2475.51
PBANKA_0614900	1359.49	951.028	915.417	1160.73	799.247	1777.54
PBANKA_0615000	1834.98	1898.51	1591.3	1373.46	1557.2	1260.99
PBANKA_0615100	3468.07	3134.05	2519.72	2849.72	2611.55	2202.94
PBANKA_0615200	2848.24	4309.32	15041.3	12115.6	7858.49	13404.4
PBANKA_0615300	3070.89	7149.99	6632.6	14151.5	6013.16	11785.9
PBANKA_0615400	8027.7	8569.89	6991.9	6715.97	9940.57	4453.24
PBANKA_0615500	284.918	531.796	306.377	865.196	498.267	667.583
PBANKA_0615600	1743.47	1851.53	1330.42	1686.13	1905.9	996.46
PBANKA_0615700	1190.62	2447.15	5222.34	4985.58	2593.19	6381.81
PBANKA_0615800	3453.92	4601.8	9799.42	6978.67	4163.24	12789.5
PBANKA_0615900	12.2647	27.4761	15.7831	28.5543	11.9291	18.7674
PBANKA_0616000	559.458	723.242	678.672	645.327	694.638	539.786
PBANKA_0616100	3135.04	3691.55	3527.05	3045.32	3720.95	3001.89
PBANKA_0616200	371.714	717.924	1121.53	730.99	723.084	998.247
PBANKA_0616300	850.98	830.487	673.101	699.581	879.08	788.231
PBANKA_0616400	199.065	366.939	474.42	598.213	495.515	467.398
PBANKA_0616500	1441.57	1228.45	1156.81	1547.64	1472.78	1192.18
PBANKA_0616600	2481.24	2046.53	2350.75	1960.25	1879.28	2534.49
PBANKA_0616700	633.989	1329.49	2300.61	2569.89	1589.32	1572.89
PBANKA_0616800	3009.56	2190.11	2097.29	1868.88	2619.8	1938.4
PBANKA_0616900	595.309	575.226	632.251	740.984	873.574	410.202
PBANKA_0617000	146.233	506.092	1208.8	929.443	560.666	1014.33
PBANKA_0617100	30402.2	25678.6	22693.3	25003.6	32663.6	14676.1
PBANKA_0617200	24134.1	21403.9	18533	19562.6	22645	12648.3
PBANKA_0617300	1003.82	1200.97	1132.67	733.846	688.215	1348.57
PBANKA_0617400	3410.52	3669.39	3241.1	2087.32	2714.32	2881.24
PBANKA_0617500	2081.22	1676.93	1527.24	1386.31	1551.69	1167.15
PBANKA_0617600	1788.76	1334.81	1229.22	1360.61	1113.99	1536.25
PBANKA_0617700	1164.2	1243.52	964.623	977.985	1139.68	873.131
PBANKA_0617800	125.477	202.969	164.329	248.423	211.97	211.804
PBANKA_0617900	2585.96	3314.86	2914.3	2631.28	3093.3	2123.4
PBANKA_0618000	381.148	282.738	305.449	392.622	408.341	411.096
PBANKA_0618100	3822.81	3874.13	3915.13	3345.14	3495.21	3745.44
PBANKA_0618200	7203.14	9204.49	9275.8	7651.13	6522.44	10082.6
PBANKA_0618300	1434.02	1284.29	1214.37	1106.48	1439.75	487.059
PBANKA_0618400	2969.94	3360.06	3549.33	2801.18	3018.97	2816.9
PBANKA_0618500	2126.51	2586.3	2654.34	2252.94	2538.14	2210.98
PBANKA_0618600	8815.47	7298.89	6104.33	6183.44	7590.55	6003.78
PBANKA_0618700	531.155	540.659	557.978	386.911	554.242	450.418
PBANKA_0618800	1855.74	1411.92	977.621	1040.8	1339.72	1135.87
PBANKA_0618900	4488.87	5196.53	4183.44	4888.5	5829.64	4027.84
PBANKA_0619000	571.723	596.497	841.144	749.551	452.386	1353.04
PBANKA_0619100	40868.7	34581.8	28691.7	27911.8	35778.9	17878.2
PBANKA_0619200	568.892	3875.02	11092.7	9004.6	4993.69	8507.89
PBANKA_0619300	4200.18	3973.4	3670.95	2933.96	3178.63	3932.22
PBANKA_0619400	1684.98	1424.33	1607.09	1774.65	1227.77	1873.17
PBANKA_0619500	419.829	476.843	643.392	535.393	458.81	785.55
PBANKA_0619600	371.714	318.191	279.453	301.248	384.483	159.97
PBANKA_0619700	1789.7	295.147	443.782	850.919	609.299	655.966
PBANKA_0619800	3096.36	3333.47	2916.15	2481.37	3219.01	2115.35
PBANKA_0619900	7200.31	7308.64	6456.2	5058.4	6814.24	4195.86
PBANKA_0620000	1476.48	1343.67	1285.86	1176.44	1248.88	1417.39
PBANKA_0620100	4292.64	3513.4	3284.73	3249.48	2989.6	3272.68
PBANKA_0620200	2340.67	2345.22	2671.05	3546.45	2655.59	2953.63
PBANKA_0620300	824.564	5512.95	3862.21	10155.3	4309.14	6086
PBANKA_0620400	1626.48	3727.89	3710.88	5268.27	2753.78	4185.13
PBANKA_0620500	1290.62	1065.36	840.216	997.973	1162.62	1040.25
PBANKA_0620600	95.2871	432.527	812.363	899.461	478.08	597.876
PBANKA_0620700	82.079	309.328	814.22	561.092	330.343	523.7
PBANKA_0620800	636.82	842.896	1577.38	973.702	680.874	1723.03
PBANKA_0620900	5774.78	5470.4	4862.11	4308.85	6070.97	3406.73
PBANKA_0621000	516.06	851.759	1288.64	1190.71	985.523	1146.6
PBANKA_0621100	409.452	399.733	295.236	424.032	486.338	342.282
PBANKA_0621200	1383.08	1380.9	1097.39	1252.11	1788.44	766.783
PBANKA_0621300	5611.56	5587.4	7427.32	6199.14	4686.28	9286.29
PBANKA_0621400	9471.16	7730.53	6528.62	5606.64	7879.6	4661.47
PBANKA_0621500	791.543	1008.64	1372.2	1032.24	836.869	1425.43
PBANKA_0621600	1712.34	2600.48	2710.04	2115.87	1693.01	3068.02
PBANKA_0621700	742.485	912.916	982.263	925.16	902.02	1121.58
PBANKA_0621800	320.768	587.634	598.828	883.756	557.913	793.593
PBANKA_0621900	1778.38	2294.7	2290.4	1968.82	2158.24	1284.23
PBANKA_0622000	631.159	3312.2	6173.96	11970	4159.57	10676
PBANKA_0622100	1290.62	1363.17	2065.72	2659.83	1639.79	2269.07
PBANKA_0622200	6922.94	8276.51	7986.23	5595.22	5262.55	6400.58
PBANKA_0622300	832.111	1103.48	894.064	799.521	788.235	912.453
PBANKA_0622400	2449.16	11567.4	8274.96	17266.8	7279.48	21160.7
PBANKA_0622500	879.283	690.448	800.294	730.99	618.476	1141.24
PBANKA_0622600	1474.59	1365.83	1352.7	1471.97	1365.42	1301.21
PBANKA_0622700	4467.17	3817.41	3488.06	3412.24	4015.5	3438.9
PBANKA_0622800	4443.59	4344.77	4760.91	4837.1	4883.57	4841.99
PBANKA_0622900	930.229	177.265	127.193	374.062	189.03	230.571
PBANKA_0622921	172.649	163.084	131.835	304.103	177.101	65.2391
PBANKA_0622941	457.567	36.3394	54.7765	68.5304	51.3867	38.4285
PBANKA_0622961	320.768	119.654	155.974	178.464	141.313	110.817
PBANKA_0623000	6278.57	5005.97	3775.86	4127.53	5194.64	2084.08
PBANKA_0623100	53066.4	58461.2	59276.5	52285.8	45792	55834.8
PBANKA_0623150	3445.43	2893.85	2237.48	3827.71	3808.12	1651.53
PBANKA_0623200	14264.8	13676	11661.8	10329.5	14864.5	6150.35
PBANKA_0623300	19674.4	19216.4	14620.7	15170.9	20685.9	8309.49
PBANKA_0623400	1834.04	1166.4	941.413	1609.04	1568.21	1081.36
PBANKA_0623450	2477.46	2385.99	2910.58	3773.45	1853.59	5085.07
PBANKA_0623500	5974.78	4903.15	3977.33	3840.56	4685.37	2508.58
PBANKA_0623600	44.3415	115.222	56.6333	476.857	149.572	72.3886
PBANKA_0623651	17.9253	8.86326	7.42732	1.42772	2.75286	0
PBANKA_0623700	0.943437	0	0.928415	0	0	0
PBANKA_0623751	0	0	0	0	0	0
PBANKA_0700011	0	0	0	0	0.91762	0
PBANKA_0700021	0	0	0	0	0	0
PBANKA_0700031	0	3.5453	0	0	0	1.78737
PBANKA_0700041	0	0	0	7.13858	0	0
PBANKA_0700051	8.49093	3.5453	0.928415	0	2.75286	0.893686
PBANKA_0700061	28.3031	42.5436	20.4251	74.2412	26.611	21.4485
PBANKA_0700071	183.027	234.876	351.869	385.483	120.208	151.033
PBANKA_0700081	67.9274	74.4514	57.5617	22.8435	29.3638	21.4485
PBANKA_0700100	393.413	578.771	301.735	121.356	151.407	76.857
PBANKA_0700200	73.5881	27.4761	39.9219	14.2772	12.8467	16.98
PBANKA_0700300	5.66062	7.09061	1.85683	8.56629	1.83524	7.14949
PBANKA_0700400	35.8506	35.453	24.1388	51.3978	78.9153	6.2558
PBANKA_0700500	98.1174	47.8616	18.5683	102.796	135.808	61.6643
PBANKA_0700521	10.3778	7.97693	0	14.2772	11.9291	8.04317
PBANKA_0700541	456.623	277.42	246.958	141.344	60.5629	38.4285
PBANKA_0700561	1948.2	1815.2	1440.9	745.268	1242.46	383.391
PBANKA_0700600	6856.9	6205.17	5013.44	4597.24	6427.92	1765.03
PBANKA_0700700	7247.48	5181.46	5004.16	4365.95	5667.22	3267.32
PBANKA_0700721	148.12	79.7693	63.1322	52.8255	66.0686	45.578
PBANKA_0700741	1419.87	1032.57	1115.03	626.767	859.81	190.355
PBANKA_0700761	3267.12	2069.57	2103.79	2300.05	2400.49	991.098
PBANKA_0700800	1248.17	1244.4	2456.59	1239.26	785.482	2770.43
PBANKA_0700900	809.469	578.771	475.349	878.045	642.334	458.461
PBANKA_0701000	5759.68	5063.58	3705.31	3654.95	5146.93	1654.21
PBANKA_0701100	16271.5	15054.2	15355.1	13075	17258.6	10502.6
PBANKA_0701200	1614.22	1098.16	1873.54	1520.52	535.89	2835.67
PBANKA_0701300	282.088	127.631	178.256	221.296	116.538	170.694
PBANKA_0701400	1426.48	1294.04	1165.16	1090.77	1481.96	938.37
PBANKA_0701500	3823.75	3792.59	3257.81	3058.17	3994.4	2517.51
PBANKA_0701600	3462.41	3399.95	2940.29	2525.63	2590.44	2291.41
PBANKA_0701700	1572.71	1532.46	1634.01	1440.57	1537.93	1352.15
PBANKA_0701800	1325.53	907.598	870.853	972.274	858.892	1403.98
PBANKA_0701900	1050.05	209.173	199.609	462.58	258.769	342.282
PBANKA_0702000	1004.76	1739.86	3866.85	5538.11	1824.23	7004.71
PBANKA_0702100	116.986	274.761	486.49	502.556	223.899	425.395
PBANKA_0702200	558.515	515.842	488.346	491.134	490.926	277.043
PBANKA_0702300	653.802	965.209	1305.35	1366.32	1102.06	1451.35
PBANKA_0702400	2837.86	3320.18	3974.55	3690.65	2390.4	4254.84
PBANKA_0702500	1241.56	1845.33	1789.98	1751.81	1559.04	2160.93
PBANKA_0702600	184.914	169.288	164.329	187.031	214.723	222.528
PBANKA_0702700	291.522	1085.75	1447.4	1857.46	945.148	1848.14
PBANKA_0702800	40144.2	35200.4	44214.8	39099.4	37567.3	44469.8
PBANKA_0702900	6748.4	6151.99	6807.14	5298.25	4388.97	8712.54
PBANKA_0703000	59.4365	55.8385	116.98	98.5124	62.3981	109.923
PBANKA_0703100	2879.37	3132.28	3193.75	2535.62	2331.67	3654.28
PBANKA_0703200	3111.45	2438.28	2361.89	1818.91	2204.12	2447.81
PBANKA_0703300	797.204	1995.12	1460.4	3606.41	1815.97	2400.44
PBANKA_0703400	3119	3096.82	2590.28	2051.63	2791.4	2503.21
PBANKA_0703500	970.796	4624.85	5815.59	9154.51	3593.4	11487.4
PBANKA_0703600	2299.16	1980.94	2048.08	1747.52	1662.73	2547.01
PBANKA_0703700	5826.67	5342.77	4742.34	3806.29	3831.98	4640.91
PBANKA_0703800	730.22	592.952	1202.3	1175.01	671.698	1832.06
PBANKA_0703900	45588.7	46282.2	40221.7	34577.8	47788.7	20899.7
PBANKA_0703910	162.271	210.946	183.826	134.205	103.691	37.5348
PBANKA_0704000	960.419	702.856	644.32	571.086	819.434	497.783
PBANKA_0704100	3947.34	4074.44	4295.78	3146.69	4184.35	3147.56
PBANKA_0704200	1170.8	1187.68	1280.28	1704.69	1262.64	1606.85
PBANKA_0704300	1749.13	1442.05	1754.7	1186.43	1117.66	2349.5
PBANKA_0704400	461.341	737.423	1023.11	1053.65	568.924	1593.44
PBANKA_0704500	25108.6	34838.8	33326.4	22276.6	18179	26092.1
PBANKA_0704600	2427.46	1994.23	1919.03	1677.57	1590.23	2210.98
PBANKA_0704700	296.239	2193.66	6082.05	3799.15	1935.26	5747.29
PBANKA_0704800	1188.73	7134.92	6235.24	15916.2	6532.53	11688.5
PBANKA_0704900	938.72	5005.97	4415.54	14028.7	6242.57	8599.94
PBANKA_0705000	328.316	338.576	449.353	345.507	369.801	508.507
PBANKA_0705100	3934.13	3797.02	3313.51	3006.77	2992.36	3555.98
PBANKA_0705200	2641.62	2040.32	2293.19	1930.27	1917.82	2944.7
PBANKA_0705300	221.708	194.992	247.887	234.145	147.737	426.288
PBANKA_0705400	694.369	649.677	750.16	559.665	375.306	907.985
PBANKA_0705500	102.835	611.565	2131.64	2238.66	1033.24	2032.24
PBANKA_0705600	3161.46	6773.3	6224.1	10480.9	4340.34	14714.5
PBANKA_0705700	2108.58	1632.61	1516.1	1254.96	1563.62	1497.82
PBANKA_0705800	6257.82	6035.88	6559.25	4562.98	4436.69	6874.23
PBANKA_0705900	1315.15	1939.28	1907.89	1798.92	1547.11	2103.74
PBANKA_0706000	2552	2911.58	2779.68	2298.62	2216.05	2447.81
PBANKA_0706100	393.413	462.662	402.932	608.207	688.215	608.6
PBANKA_0706200	1593.46	1502.32	1266.36	1517.66	1990.32	955.35
PBANKA_0706300	1286.85	1390.65	1141.02	1017.96	1188.32	949.988
PBANKA_0706400	1617.05	2482.6	3308.87	2819.74	2350.94	3480.01
PBANKA_0706500	800.034	715.265	609.04	553.954	679.956	726.567
PBANKA_0706600	123.59	185.242	141.119	228.435	206.464	206.441
PBANKA_0706700	3009.56	4288.93	3945.76	6484.68	4454.13	3982.26
PBANKA_0706800	1432.14	1325.06	1477.11	1095.06	1301.18	1081.36
PBANKA_0706900	1587.8	1309.99	1350.84	1491.96	1731.55	1024.16
PBANKA_0707000	88.6831	42.5436	70.5596	71.3858	53.2219	92.9433
PBANKA_0707100	1750.08	13857.7	13194.6	26512.7	11156.4	22457.4
PBANKA_0707200	132.081	706.402	2023.02	1988.81	1039.66	1787.37
PBANKA_0707300	11517.5	12227.8	11291.4	8799.01	8581.58	11091.5
PBANKA_0707400	6126.68	7027.68	6697.59	6431.86	8031.92	3466.61
PBANKA_0707500	2854.84	3251.04	2580.07	2928.24	3128.17	2194.89
PBANKA_0707600	844.376	934.187	1157.73	772.394	816.681	1178.77
PBANKA_0707700	12699.6	2118.32	1495.68	5311.1	3829.23	2887.5
PBANKA_0707800	2217.08	1955.23	1459.47	1313.5	1797.62	1083.15
PBANKA_0707900	95.2871	140.039	194.039	139.916	197.288	182.312
PBANKA_0708000	9805.14	9068.89	7581.44	5783.68	8242.98	5201.25
PBANKA_0708100	639.65	1559.93	3065.63	3747.75	2100.43	3925.96
PBANKA_0708200	582.1	1236.42	2072.22	2718.37	1325.96	3223.53
PBANKA_0708400	1594.41	1405.71	1234.79	1549.07	1708.61	1023.27
PBANKA_0708500	533.985	775.535	1056.54	1393.45	979.1	1435.26
PBANKA_0708600	533.985	807.443	566.333	662.46	956.16	458.461
PBANKA_0708700	813.242	690.448	526.411	563.948	710.238	530.849
PBANKA_0708800	4251.13	4350.09	4206.65	3282.32	4711.06	2904.48
PBANKA_0708900	1032.12	911.143	894.064	966.564	1169.96	966.968
PBANKA_0709000	6021.96	7022.36	7975.09	7231.38	6078.31	7617.78
PBANKA_0709100	21927.4	18479	15330	16345.9	20367.5	10121.9
PBANKA_0709200	2368.97	1808.99	1493.82	1097.91	1636.12	1015.23
PBANKA_0709300	1201.94	838.464	549.622	448.303	680.874	319.046
PBANKA_0709400	4942.67	3267.88	3461.13	4955.6	4152.23	5151.21
PBANKA_0709500	5987.05	6159.96	4648.58	4538.71	5862.67	4359.4
PBANKA_0709600	1884.04	2387.76	2410.17	2294.34	1447.09	3525.59
PBANKA_0709700	1253.83	1133.61	1032.4	973.702	1063.52	748.909
PBANKA_0709800	1576.48	975.845	1167.02	1069.36	863.48	1537.14
PBANKA_0709900	751.919	549.522	554.264	722.424	542.313	964.287
PBANKA_0710000	610.404	490.138	655.461	565.375	602.876	628.261
PBANKA_0710100	5606.84	6104.13	6462.7	6110.62	6888.57	5350.5
PBANKA_0710200	369.827	611.565	813.292	929.443	436.787	1091.19
PBANKA_0710300	1928.38	1387.1	1369.41	1513.38	1968.29	945.52
PBANKA_0710400	742.485	893.416	738.09	669.599	701.979	724.779
PBANKA_0710500	865.131	592.952	685.17	711.002	906.608	445.949
PBANKA_0710600	1267.98	1483.71	1547.67	1591.9	1968.29	1067.06
PBANKA_0710700	927.398	1184.13	1197.66	1463.41	1137.85	1368.23
PBANKA_0710800	7006.9	8818.06	7960.23	5999.26	7034.47	5682.06
PBANKA_0710900	2505.77	1818.74	1888.4	2117.3	1849.92	2196.68
PBANKA_0711000	228.312	774.649	2355.39	2602.73	1319.54	2313.75
PBANKA_0711100	802.865	719.697	687.027	675.31	971.759	706.012
PBANKA_0711200	3775.63	3280.29	3677.45	3736.33	2769.38	6598.98
PBANKA_0711300	133.968	725.901	1194.87	870.907	670.78	1084.93
PBANKA_0711400	28.3031	50.5206	30.6377	92.8015	35.7872	67.9201
PBANKA_0711500	341.524	357.189	350.941	319.808	314.744	335.132
PBANKA_0711600	66.0406	112.563	94.6984	164.187	181.689	135.84
PBANKA_0711700	1122.69	1014.84	694.455	750.978	843.292	512.976
PBANKA_0711800	6942.75	8949.23	7693.78	5987.84	7060.16	6772.35
PBANKA_0711900	295198	278393	301781	180429	331673	128477
PBANKA_0712000	3279.39	2200.75	1914.39	2031.64	2157.32	1761.46
PBANKA_0712100	3557.7	4088.62	6063.48	6461.84	3398.86	8390.82
PBANKA_0712200	4378.49	7109.22	7469.1	10285.3	6375.62	7410.44
PBANKA_0712300	2982.2	3021.48	3548.4	3679.22	3804.45	3102.88
PBANKA_0712400	1739.7	1320.63	1154.02	1055.08	1083.71	1037.57
PBANKA_0712500	14.1516	54.0659	30.6377	74.2412	51.3867	48.259
PBANKA_0712600	41618.8	42484.3	49432.5	42651.6	49335.8	46000.7
PBANKA_0712700	773.618	182.583	231.175	345.507	233.993	214.485
PBANKA_0712800	4689.82	3342.33	3462.06	2981.07	2963.91	3099.3
PBANKA_0712900	7540.89	12482.1	11263.5	32908.8	19946.3	18756.7
PBANKA_0713000	1429.31	1039.66	1035.18	1096.49	1025.9	1421.85
PBANKA_0713100	11111.8	2198.09	2492.79	5052.69	3144.68	3768.67
PBANKA_0713200	2541.62	965.209	1087.17	2105.88	1063.52	1861.55
PBANKA_0713300	6236.12	7031.22	6238.02	5692.3	7223.5	5461.32
PBANKA_0713400	500.021	553.954	564.476	546.815	534.972	627.368
PBANKA_0713500	1874.61	4616.87	3679.31	3158.11	2947.39	3784.76
PBANKA_0713600	344.354	283.624	219.106	278.405	341.354	209.123
PBANKA_0713700	1428.36	1295.81	1184.66	1030.81	1184.65	1561.27
PBANKA_0713800	144.346	187.015	210.75	248.423	204.629	142.096
PBANKA_0713900	464.171	515.842	1045.4	728.135	613.887	1106.38
PBANKA_0714000	2910.5	14593.4	11432.5	27070.9	12379.6	23394
PBANKA_0714100	832.111	906.711	676.815	918.021	794.659	1049.19
PBANKA_0714200	7746.56	7665.83	6580.61	5136.92	6642.65	4466.64
PBANKA_0714300	98.1174	692.221	466.993	1319.21	573.512	805.211
PBANKA_0714400	2497.28	3197.86	3197.46	3175.24	3234.61	2463
PBANKA_0714500	50.0021	314.646	713.951	739.557	291.803	662.221
PBANKA_0714600	748.145	771.104	810.506	1040.8	774.471	1082.25
PBANKA_0714700	841.546	706.402	543.123	543.96	655.18	466.504
PBANKA_0714800	2034.05	1840.01	1407.48	1330.63	1676.49	1016.12
PBANKA_0714900	26.4162	84.201	25.9956	89.9461	121.126	58.9833
PBANKA_0715000	5187.02	5833.8	7231.43	6263.39	4550.48	10359.6
PBANKA_0715100	470.775	318.191	359.297	239.856	319.332	319.94
PBANKA_0715200	14119.5	12140.9	11021.2	9895.5	10768.3	8725.06
PBANKA_0715300	1617.05	1237.31	1730.57	1533.37	1226.86	2355.76
PBANKA_0715400	2037.82	1951.69	2099.15	2702.67	2338.09	2721.27
PBANKA_0715500	3058.62	3189.89	3614.32	3242.34	2902.43	4089.51
PBANKA_0715600	12065.6	13061.8	12796.3	9487.17	12320	10579.5
PBANKA_0715700	1712.34	1213.38	979.478	948.003	1064.44	744.44
PBANKA_0715800	1426.48	1144.25	1074.18	1060.79	1395.7	1088.51
PBANKA_0715900	3962.43	4366.93	4519.53	3465.07	3974.21	3580.11
PBANKA_0716000	6685.19	11397.3	15408.9	11418.9	8475.13	17181.1
PBANKA_0716100	559.458	513.183	543.123	718.141	746.942	432.544
PBANKA_0716200	370.771	312.873	326.802	466.863	363.377	630.942
PBANKA_0716300	487.757	405.937	344.442	448.303	477.162	422.713
PBANKA_0716400	334.92	248.171	237.674	392.622	250.51	293.129
PBANKA_0716500	1298.17	4803	10153.1	7414.13	5436.9	8593.68
PBANKA_0716600	1184.01	1313.53	2135.36	1846.04	1809.55	1699.79
PBANKA_0716700	2752	2836.24	4020.97	3396.54	2748.27	4296.84
PBANKA_0716800	0	0	0	8.56629	0	5.36212
PBANKA_0716900	4380.38	1085.75	932.129	1694.7	1293.84	1419.17
PBANKA_0717000	3304.86	3271.43	2835.38	2314.33	3405.29	1938.4
PBANKA_0717100	159.441	124.086	134.62	119.928	96.3501	206.441
PBANKA_0717200	2135	2479.94	3987.54	4944.18	2758.36	6204.86
PBANKA_0717300	8337.15	9999.53	11740.7	9498.59	8566.9	11176.4
PBANKA_0717400	1083.07	746.286	736.233	683.876	835.034	760.527
PBANKA_0717500	1765.17	1428.76	1252.43	989.407	1579.22	888.324
PBANKA_0717600	557.571	904.052	771.513	876.617	757.954	952.669
PBANKA_0717700	1122.69	1437.62	1106.67	1250.68	1436.99	1177.88
PBANKA_0717800	37365.8	35417.6	30655.3	26963.8	36629.5	20167.8
PBANKA_0717900	4206.78	4491.9	3722.95	2571.32	3465.85	2596.16
PBANKA_0718000	164.158	132.063	94.6984	128.494	152.325	54.5148
PBANKA_0718100	2077.45	1721.24	1414.9	1197.85	1783.85	968.756
PBANKA_0718200	683.992	575.226	597.899	515.405	455.139	790.018
PBANKA_0718300	638.707	405.051	380.65	522.544	450.551	763.208
PBANKA_0718400	3524.68	4249.05	5084	3299.45	3155.69	7132.51
PBANKA_0718500	177.366	280.079	305.449	328.375	291.803	379.817
PBANKA_0718600	415.112	323.509	311.948	429.742	489.091	335.132
PBANKA_0718700	423.603	550.408	752.016	698.153	460.645	732.823
PBANKA_0718800	5206.83	4769.32	6108.04	6855.89	5321.28	5944.8
PBANKA_0718900	1888.76	1989.8	1647.94	1456.27	1704.94	1588.97
PBANKA_0719100	138.685	452.026	1366.63	1082.21	652.427	1176.98
PBANKA_0719200	162.271	173.72	353.726	588.219	215.641	547.83
PBANKA_0719300	2198.21	1997.78	3610.61	2645.56	2428.94	3902.73
PBANKA_0719400	2418.97	3072.01	2801.03	2197.25	2123.37	2496.96
PBANKA_0719500	4464.34	5104.35	5941.86	4381.66	2861.14	7417.59
PBANKA_0719600	1965.18	2728.11	1981.24	2057.34	2178.43	1301.21
PBANKA_0719700	283.031	1807.22	4542.74	5333.95	1915.07	6162.86
PBANKA_0719800	201.895	1568.8	2405.52	3714.92	1929.75	2513.94
PBANKA_0719900	1297.23	1144.25	1074.18	992.262	1036.91	1385.21
PBANKA_0720000	493.417	894.303	2085.22	2428.54	1074.53	2859.8
PBANKA_0720100	399.074	1666.29	3616.18	3562.15	1682	4142.23
PBANKA_0720200	1251	1288.72	2249.55	2489.94	1840.74	3133.26
PBANKA_0720300	2351.99	2010.19	1621.94	1524.8	1962.79	977.692
PBANKA_0720400	14749.7	16402.3	17246.2	14338.5	11976.8	20151.7
PBANKA_0720500	423.603	561.044	447.496	563.948	442.293	509.401
PBANKA_0720600	2765.21	2174.16	1922.75	1913.14	2240.83	1980.41
PBANKA_0720700	1031.18	279.193	296.164	461.152	305.567	601.451
PBANKA_0720800	3026.55	2715.7	2165.06	2260.07	1931.59	1904.44
PBANKA_0720900	1543.46	8847.31	6836.85	16365.9	7399.68	8616.03
PBANKA_0721000	273.597	452.913	709.309	890.895	420.27	769.464
PBANKA_0721100	706.634	1707.06	3309.8	4844.24	2163.75	3919.71
PBANKA_0721200	261.332	221.581	264.598	309.814	300.979	394.116
PBANKA_0721300	1544.41	1122.09	1110.38	1220.7	1429.65	920.497
PBANKA_0721400	553.797	633.723	620.181	648.183	913.031	553.192
PBANKA_0721500	2585.96	2884.99	2630.2	2337.17	2472.98	2248.51
PBANKA_0721600	210.386	194.992	189.397	272.694	241.334	267.212
PBANKA_0721700	9790.04	11811.2	11277.5	7960.94	8005.31	12642.1
PBANKA_0721800	646.254	198.537	190.325	539.677	241.334	482.59
PBANKA_0721900	1468.93	1168.18	1111.31	1170.73	1050.67	953.563
PBANKA_0722000	2966.17	3498.33	4460.11	3143.83	1763.66	5364.8
PBANKA_0722100	0	3.5453	2.78525	5.71086	12.8467	10.7242
PBANKA_0722200	18.8687	35.453	8.35574	59.9641	66.0686	36.6411
PBANKA_0722600	3922.81	4405.04	3277.31	3443.65	4526.62	2927.72
PBANKA_0722700	6.60406	13.2949	3.71366	15.7049	8.25858	9.83055
PBANKA_0722801	1935.93	1703.52	1642.37	2928.24	3642.03	1445.98
PBANKA_0722900	874.566	566.362	598.828	219.868	288.133	77.7507
PBANKA_0722921	674.557	380.234	382.507	518.261	406.505	1355.72
PBANKA_0722941	1905.74	1684.91	1227.36	2806.89	3371.33	2377.2
PBANKA_0722961	0	0	0	0	0	0
PBANKA_0800021	3.77375	1.77265	2.78525	7.13858	1.83524	3.57474
PBANKA_0800041	27.3597	11.5222	12.0694	24.2712	12.8467	38.4285
PBANKA_0800061	18.8687	66.4744	269.24	127.067	208.3	69.7075
PBANKA_0800100	715.125	668.29	1063.96	615.345	214.723	166.226
PBANKA_0800200	275.484	214.491	317.518	312.67	172.512	98.3055
PBANKA_0800300	2950.13	2992.24	2080.58	2605.58	3776.92	709.587
PBANKA_0800400	26610.6	26947	20834.6	20486.3	27861.7	18196.3
PBANKA_0800500	200.952	315.532	235.817	950.859	746.025	310.109
PBANKA_0800541	7.54749	1.77265	3.71366	11.4217	1.83524	1.78737
PBANKA_0800561	0	0.886326	0	0	5.50572	7.14949
PBANKA_0800600	917.964	1053.84	1073.25	1157.88	1058.02	1006.29
PBANKA_0800700	1077.4	1455.35	1333.2	1012.25	1491.13	1430.79
PBANKA_0800800	573.61	663.858	795.652	639.617	478.997	698.862
PBANKA_0800900	2088.77	2033.23	1837.33	1910.28	2357.36	1817.76
PBANKA_0801000	856.641	791.489	639.678	599.641	838.704	388.753
PBANKA_0801100	581.157	642.586	903.348	799.521	634.075	927.646
PBANKA_0801200	16755.4	18043.8	15357.8	14341.4	21387.9	6544.46
PBANKA_0801300	1533.08	581.43	747.374	929.443	587.277	1662.26
PBANKA_0801400	5328.53	5020.15	3915.13	3787.73	4688.12	2813.32
PBANKA_0801500	260.389	888.099	2609.78	3417.95	1514.07	3829.44
PBANKA_0801600	2865.22	3168.62	2736.97	3138.12	3011.63	2431.72
PBANKA_0801700	1531.2	1591.84	1423.26	1443.42	1682.91	1057.23
PBANKA_0801800	2799.18	3760.68	3913.27	6797.35	3133.67	9507.93
PBANKA_0801900	3692.61	3656.98	3215.1	2281.49	3155.69	2618.5
PBANKA_0802000	7055.02	4957.22	6186.96	5198.31	3207.08	12471.4
PBANKA_0802100	2713.32	2260.13	2380.46	2073.04	2308.73	2124.29
PBANKA_0802200	1457.61	451.14	690.741	1157.88	694.638	1551.44
PBANKA_0802300	18797	25462.4	28055.8	23778.6	17026.4	34417.6
PBANKA_0802400	588.705	409.483	403.861	379.772	384.483	608.6
PBANKA_0802500	619.838	290.715	317.518	629.623	384.483	608.6
PBANKA_0802600	1065.14	1099.04	1102.03	1115.05	1016.72	1060.81
PBANKA_0802700	3531.28	3766	4085.96	3760.6	3126.33	4565.84
PBANKA_0802800	864.188	574.339	1217.15	1587.62	1032.32	1296.74
PBANKA_0802900	681.161	492.797	544.051	546.815	768.965	325.302
PBANKA_0803000	904.756	1018.39	2053.65	2077.33	969.006	3350.43
PBANKA_0803100	6127.62	8159.52	13535.4	10515.1	7795.18	14619.8
PBANKA_0803200	6027.62	6426.75	7743.91	6538.94	6478.39	7859.07
PBANKA_0803300	1323.64	1680.47	1323.92	1312.07	1756.32	1085.83
PBANKA_0803400	13449.6	12943	11531.8	11663	14042.3	7967.21
PBANKA_0803500	6713.5	5211.6	5693.04	5349.65	5601.15	5565.88
PBANKA_0803600	9053.22	8324.37	6353.15	5281.12	9781.82	2852.65
PBANKA_0803700	2974.66	3060.48	2936.58	2708.38	2668.44	3151.14
PBANKA_0803800	443.415	570.794	674.029	715.286	646.004	672.052
PBANKA_0803900	790.6	147.13	147.618	342.652	222.982	285.98
PBANKA_0804000	20306.5	21294.9	18976.8	16594.3	19689.4	13971
PBANKA_0804100	25454.9	35277.5	33254	23356	26425.6	26491.5
PBANKA_0804200	738.711	826.942	578.403	596.785	947.901	446.843
PBANKA_0804300	430.207	1054.73	2939.36	3025.33	1953.61	1981.3
PBANKA_0804321	1.88687	11.5222	11.141	32.8375	21.1052	18.7674
PBANKA_0804341	4.71718	0	1.85683	4.28315	3.67048	0
PBANKA_0804361	0	3.5453	1.85683	2.85543	0	1.78737
PBANKA_0804381	2.83031	0	1.85683	5.71086	3.67048	0
PBANKA_0804400	2704.83	3152.66	3309.8	3762.03	3322.7	3781.19
PBANKA_0804500	8538.1	1692	2193.85	4708.61	2773.05	3229.78
PBANKA_0804600	4881.34	4167.5	3125.97	3008.2	4220.13	2266.39
PBANKA_0804700	2865.22	3202.3	3510.34	3346.57	3562.2	3429.07
PBANKA_0804800	2031.22	1936.62	1650.72	1236.4	1708.61	1309.25
PBANKA_0804900	5767.23	5438.5	4600.3	4345.97	6474.72	2471.04
PBANKA_0805000	1727.43	1816.08	1841.05	1830.33	2300.47	1505.86
PBANKA_0805100	6037.05	5914.45	4424.83	3827.71	5119.4	2603.31
PBANKA_0805200	960.419	1067.14	1384.27	1414.87	1473.7	1109.06
PBANKA_0805300	1040.61	912.916	960.91	829.503	977.265	917.816
PBANKA_0805400	893.435	821.624	753.873	683.876	970.841	590.726
PBANKA_0805500	1462.33	2080.21	2742.54	2455.67	1888.46	2761.49
PBANKA_0805600	2622.75	3118.98	3029.42	3286.6	3222.68	2449.59
PBANKA_0805700	172380	192488	196766	128036	191430	97116
PBANKA_0805750	956.645	927.097	618.325	432.598	279.874	96.5181
PBANKA_0805800	1327.42	1850.65	1732.42	1409.16	1615.93	1529.99
PBANKA_0805900	3232.21	3842.22	4861.18	5205.45	4514.69	4763.35
PBANKA_0806000	2652	1847.1	1825.26	1676.14	1876.53	1122.47
PBANKA_0806100	4716.24	4200.3	3210.46	2749.78	4659.67	1964.32
PBANKA_0806200	1449.12	2100.59	2289.47	2058.77	1946.27	2227.07
PBANKA_0806300	1455.72	1885.22	2596.78	1851.75	1671.9	2441.55
PBANKA_0806400	2902.01	2546.41	2355.39	2502.79	2551.9	2336.1
PBANKA_0806500	2067.07	2637.71	2449.16	2334.32	2531.71	2027.77
PBANKA_0806600	2233.11	2140.48	1708.28	1513.38	2672.11	1112.64
PBANKA_0806700	4137.91	4961.65	6792.29	3923.36	2588.6	6760.73
PBANKA_0806800	480.209	2972.74	6869.34	10586.5	4005.41	8038.71
PBANKA_0806900	1515.16	1727.45	1555.1	1678.99	1937.09	1513.9
PBANKA_0807000	15880.9	19076.4	18215.5	14200.1	20242.7	12561.7
PBANKA_0807100	2175.57	2152	1636.8	1671.86	2362.87	970.543
PBANKA_0807200	385.866	1865.72	1400.05	4193.2	1937.09	2659.61
PBANKA_0807300	1430.25	1434.96	1138.24	1059.37	1934.34	919.603
PBANKA_0807400	903.812	1283.4	925.63	866.623	1023.15	720.311
PBANKA_0807500	4670.96	6720.12	7440.32	5498.13	4522.03	7289.8
PBANKA_0807600	30955.1	26789.2	23566.9	23101.9	26890.8	16343.7
PBANKA_0807700	1058.54	1239.08	1355.49	1603.32	1125	2232.43
PBANKA_0807800	423.603	391.756	363.939	409.754	323.002	557.66
PBANKA_0807900	16449.8	20436.9	21794.5	18413.2	12117.2	22598.6
PBANKA_0808000	3069	1692	2135.36	2457.1	2230.73	3232.46
PBANKA_0808100	155.667	175.493	103.983	211.302	256.933	188.568
PBANKA_0808200	4631.33	4364.27	4177.87	3890.53	4847.78	3226.21
PBANKA_0808300	1309.49	1200.09	1159.59	839.497	1142.44	1039.36
PBANKA_0808380	16.0384	6.20428	2.78525	5.71086	12.8467	1.78737
PBANKA_0808420	519.834	531.796	544.051	551.098	491.844	581.79
PBANKA_0808500	736.824	485.707	437.284	583.936	835.034	398.584
PBANKA_0808600	1274.58	1193.88	990.619	1240.68	1344.31	1130.51
PBANKA_0808700	3422.79	3045.42	2490.01	2270.07	3256.63	2013.47
PBANKA_0808800	793.43	836.692	751.088	1012.25	875.409	943.732
PBANKA_0808900	8307.9	7846.64	8588.77	6496.11	6377.46	7823.33
PBANKA_0809000	2160.47	3305.11	3155.68	3350.85	2697.8	3794.59
PBANKA_0809100	2995.41	2830.04	2438.02	2235.8	2753.78	2014.37
PBANKA_0809200	854.754	903.166	823.504	599.641	739.601	950.882
PBANKA_0809300	823.62	694.879	606.255	646.755	773.553	664.009
PBANKA_0809400	1752.91	1297.58	1398.19	1459.13	1136.93	2461.21
PBANKA_0809500	88.6831	61.1565	42.7071	109.934	84.421	135.84
PBANKA_0809600	1126.46	951.914	1214.37	1213.56	688.215	2014.37
PBANKA_0809700	1025.52	1417.24	1312.78	1547.64	1196.58	1315.51
PBANKA_0809800	932.115	853.532	617.396	691.014	848.798	439.694
PBANKA_0809900	1433.08	1492.57	1308.14	1404.87	1168.13	1368.23
PBANKA_0810000	1637.81	1615.77	1598.73	1147.88	1375.51	926.752
PBANKA_0810100	218.877	226.013	194.039	199.88	263.357	120.648
PBANKA_0810200	1655.73	2286.72	1981.24	1751.81	2125.21	1695.32
PBANKA_0810300	67.9274	212.718	347.227	341.224	202.794	311.896
PBANKA_0810400	59.4365	125.858	203.323	262.7	154.16	166.226
PBANKA_0810500	5238.9	5592.72	5389.45	4504.44	4839.53	4472
PBANKA_0810600	7359.75	7056.04	6657.67	6249.11	8661.41	4948.34
PBANKA_0810700	976.457	8991.78	7613.93	15223.7	7011.53	10618.8
PBANKA_0810800	458.51	534.455	1074.18	1096.49	744.189	1086.72
PBANKA_0810900	2476.52	3523.15	5469.29	5002.72	4177.92	4114.53
PBANKA_0811000	3053.9	3168.62	2842.81	2598.44	3052	2264.6
PBANKA_0811100	3156.74	2920.44	2295.04	2094.46	3445.66	1519.27
PBANKA_0811200	485.87	513.183	401.075	408.327	666.192	242.189
PBANKA_0811300	8017.33	9136.25	11025.9	10814.9	13255	8507
PBANKA_0811400	6337.06	6586.29	7385.54	7608.3	6002.15	8569.56
PBANKA_0811500	459.454	567.249	443.782	513.978	735.931	249.338
PBANKA_0811600	1923.67	2581.87	2415.74	1621.89	2108.69	2051.01
PBANKA_0811700	825.507	933.301	1034.25	1049.37	803.835	1054.55
PBANKA_0811800	75.4749	786.171	2126.07	1671.86	926.796	1756.99
PBANKA_0811900	1401	1411.92	1076.03	902.316	1149.78	881.174
PBANKA_0812000	1940.65	2357.63	4586.37	3565.01	3040.07	4522.05
PBANKA_0812100	751.919	876.576	1549.53	1406.3	815.764	2104.63
PBANKA_0812200	3738.84	1268.33	1063.96	2091.6	1374.59	1218.99
PBANKA_0812300	583.987	383.779	557.978	591.074	476.245	957.138
PBANKA_0812400	1624.6	1213.38	893.135	1069.36	1357.16	819.51
PBANKA_0812500	924.568	1034.34	911.704	740.984	1023.15	817.723
PBANKA_0812600	663.236	4054.05	3826.93	9585.68	4036.61	7308.56
PBANKA_0812700	2525.58	2174.16	2720.26	2645.56	1719.62	4428.21
PBANKA_0812800	3732.24	3948.58	3252.24	3626.4	4425.68	3316.47
PBANKA_0812900	761.353	2994.01	1983.09	4411.64	2655.59	2487.13
PBANKA_0813000	14689.3	13116.7	12186.4	11273.2	14635.1	7342.52
PBANKA_0813100	1119.86	792.375	907.99	746.695	648.757	1478.16
PBANKA_0813200	749.089	676.267	603.47	451.158	683.627	423.607
PBANKA_0813300	457.567	1419.89	1354.56	3049.6	1264.48	1787.37
PBANKA_0813400	1679.32	1893.19	2054.58	1666.14	1622.35	1884.78
PBANKA_0813500	4697.37	4241.07	4014.47	3218.07	3543.85	3362.94
PBANKA_0813600	83.0224	306.669	628.537	920.877	424.858	825.766
PBANKA_0813700	164.158	155.993	168.972	209.874	111.95	212.697
PBANKA_0813800	1087.78	883.667	681.457	830.931	903.855	686.351
PBANKA_0813900	3593.55	3494.78	3406.36	2764.06	3127.25	2865.16
PBANKA_0814000	3801.11	2816.74	2446.37	2632.71	3309.85	1665.83
PBANKA_0814100	536.816	702.856	605.327	642.472	679.956	655.966
PBANKA_0814150	45.285	51.4069	31.5661	24.2712	43.1281	30.3853
PBANKA_0814200	12083.5	9772.63	10097.4	11598.8	12264.9	10568.7
PBANKA_0814300	1521.76	1463.32	1370.34	1116.47	1602.16	1037.57
PBANKA_0814400	1726.49	1302.9	1326.71	1213.56	1174.55	1484.41
PBANKA_0814500	562.288	1497.89	1068.61	1887.44	1069.94	1318.19
PBANKA_0814600	387.752	371.371	303.592	378.345	455.139	291.342
PBANKA_0814700	1695.36	1538.66	1363.84	1300.65	1688.42	1126.04
PBANKA_0814800	1888.76	756.922	682.385	886.611	714.826	784.656
PBANKA_0814900	500.965	338.576	327.731	346.935	413.846	339.601
PBANKA_0815000	564.175	514.069	496.702	434.026	514.785	578.215
PBANKA_0815100	1134.01	1380.9	1095.53	2943.95	1186.48	3384.39
PBANKA_0815200	4893.61	4079.76	4152.8	3866.25	4180.67	3070.71
PBANKA_0815300	2103.86	1752.27	1637.72	1387.74	1453.51	1684.6
PBANKA_0815400	2814.27	5925.97	5144.35	16373	7357.47	9798.37
PBANKA_0815500	782.109	1141.59	2380.46	3462.21	1381.94	3521.12
PBANKA_0815600	1253.83	1018.39	1108.53	1003.68	1164.46	930.327
PBANKA_0815700	1709.51	2952.35	3161.25	3957.63	2861.14	3309.32
PBANKA_0815800	288.692	341.235	521.769	723.852	408.341	877.6
PBANKA_0815900	1795.36	1844.44	2775.03	2885.41	2153.65	2971.51
PBANKA_0816000	1251	1052.96	1647.94	1160.73	1161.71	1526.42
PBANKA_0816100	3370.9	3970.74	3708.09	4276.01	4884.49	3467.5
PBANKA_0816200	574.553	1213.38	1730.57	2290.06	1110.32	2190.42
PBANKA_0816300	1151.94	1536.89	1458.54	2143	1704.02	1538.93
PBANKA_0816400	17872.5	21681.3	18407.7	15819.1	24019.6	9801.05
PBANKA_0816500	102.835	72.6787	84.4858	197.025	246.84	83.1128
PBANKA_0816600	783.052	631.064	633.179	796.665	503.773	873.131
PBANKA_0816700	1145.33	1006.87	1003.62	1467.69	1179.14	1353.93
PBANKA_0816800	419.829	1537.78	1133.59	3409.39	1386.52	2400.44
PBANKA_0816900	2385.95	1836.47	2443.59	2651.27	2373.88	2961.68
PBANKA_0817000	1116.09	1540.43	3246.67	3854.83	2165.58	2928.61
PBANKA_0817100	632.103	710.833	706.524	1204.99	834.116	1063.49
PBANKA_0817200	2382.18	2539.32	2122.36	1556.21	2183.93	1652.43
PBANKA_0817300	408.508	315.532	341.657	495.417	364.295	324.408
PBANKA_0817400	2877.48	2910.69	2814.95	2125.87	2058.22	2880.35
PBANKA_0817500	504.739	409.483	283.167	328.375	411.094	247.551
PBANKA_0817600	869.849	615.996	437.284	581.08	900.185	423.607
PBANKA_0817700	1036.84	1805.45	1299.78	1793.21	1499.39	1566.63
PBANKA_0817800	987.778	779.967	630.394	635.333	821.269	661.328
PBANKA_0817900	2527.47	1461.55	1096.46	1294.94	1408.55	1453.13
PBANKA_0818000	2151.04	2655.43	4500.96	3696.36	2192.19	6085.11
PBANKA_0818100	717.012	689.562	880.138	820.937	712.99	1001.82
PBANKA_0818200	76.4184	141.812	292.451	395.477	187.194	299.385
PBANKA_0818300	325.486	70.9061	87.271	169.898	99.1029	178.737
PBANKA_0818400	185.857	217.15	449.353	339.796	185.359	498.677
PBANKA_0818500	1699.13	1786.83	3151.97	3012.48	2078.41	3132.37
PBANKA_0818600	2564.26	2450.69	1659.08	1734.67	3042.83	1106.38
PBANKA_0818700	495.304	383.779	344.442	311.242	452.386	252.913
PBANKA_0818800	288.692	251.717	280.381	379.772	343.19	219.847
PBANKA_0818900	34023.2	27001	25907.4	24476.8	34395.1	18783.5
PBANKA_0819000	3226.55	5715.92	4818.48	10469.4	6956.47	5951.06
PBANKA_0819100	4878.51	5764.66	4392.33	4977.02	6683.94	2047.43
PBANKA_0819200	5773.83	5849.75	5590.92	5378.2	6378.37	4660.57
PBANKA_0819300	9249.45	8747.15	7494.17	6587.48	8978.91	4385.32
PBANKA_0819400	414.169	963.436	1242.22	1145.03	889.173	1000.93
PBANKA_0819450	2316.14	1808.99	1929.25	1607.61	1479.2	1756.09
PBANKA_0819500	878.34	656.767	853.214	649.611	586.359	1092.98
PBANKA_0819600	2157.64	562.817	441.926	1257.82	817.599	725.673
PBANKA_0819700	3353.92	3007.3	2174.35	2398.56	3255.71	1280.65
PBANKA_0819800	3960.55	4486.58	4872.32	4484.45	4664.26	3915.24
PBANKA_0819900	22541.5	23781	37456.9	32316.3	31384.4	35519.6
PBANKA_0820000	5804.02	5270.09	4488.89	4267.44	5131.33	3352.22
PBANKA_0820100	785.883	609.792	421.501	750.978	622.146	622.005
PBANKA_0820200	96.2305	66.4744	79.8437	162.76	94.5148	141.202
PBANKA_0820300	1660.45	1814.31	2405.52	2130.15	2201.37	1915.17
PBANKA_0820400	11.3212	10.6359	15.7831	34.2652	31.1991	46.4717
PBANKA_0820500	42.4547	20.3855	24.1388	31.4097	34.8695	15.1927
PBANKA_0820600	747.202	779.08	596.043	669.599	877.244	497.783
PBANKA_0820700	1767.06	1719.47	2653.41	2791.18	2098.6	3043
PBANKA_0820800	3817.15	2149.34	3060.99	2522.77	1610.42	5612.35
PBANKA_0820900	74.5315	41.6573	26.924	97.0847	115.62	60.7706
PBANKA_0821000	1297.23	1394.19	1077.89	1354.9	1622.35	865.982
PBANKA_0821100	2499.16	3070.23	3537.26	2328.6	2458.3	3373.66
PBANKA_0821200	582.1	2573.89	2285.76	5966.42	2580.35	5290.62
PBANKA_0821300	144.346	161.311	215.392	252.706	304.65	149.246
PBANKA_0821400	384.922	2319.51	1758.42	5817.94	2410.59	4314.72
PBANKA_0821500	832.111	874.804	855.999	686.731	1021.31	1047.4
PBANKA_0821600	473.605	385.552	505.058	535.393	501.02	431.65
PBANKA_0821700	8531.5	9873.67	8013.15	6137.75	9356.05	3716.84
PBANKA_0821800	1679.32	1424.33	1597.8	1536.22	1371.84	1792.73
PBANKA_0821900	1827.44	2334.58	2054.58	2167.27	2593.19	1251.16
PBANKA_0822000	280.201	311.987	319.375	306.959	283.544	343.175
PBANKA_0822100	1825.55	1640.59	1551.38	1664.72	1838.91	1604.17
PBANKA_0822200	1123.63	1036.11	1023.11	957.997	1107.57	867.769
PBANKA_0822300	778.335	532.682	507.843	536.821	652.427	620.218
PBANKA_0822400	410.395	265.011	217.249	359.784	402.835	262.744
PBANKA_0822500	1139.67	1285.17	1274.71	1169.3	1170.88	1745.37
PBANKA_0822600	1846.31	2344.33	2569.85	1881.73	1406.71	2841.92
PBANKA_0822700	1742.53	1421.67	1172.59	1543.36	1572.8	1210.94
PBANKA_0822800	2091.6	1656.54	1943.17	2153	1445.25	2600.63
PBANKA_0822900	465.114	2023.48	6869.34	6247.68	3286.91	6674.05
PBANKA_0823000	13253.4	18752	19122.6	14148.7	12729.2	15290.1
PBANKA_0823100	11673.1	12959	10256.2	14975.3	12934.8	8357.75
PBANKA_0823200	729.277	3839.56	2521.58	7743.93	3698.01	5199.47
PBANKA_0823300	1744.41	2345.22	2567.07	1948.83	1916.91	2052.8
PBANKA_0823400	38377.1	40927	33643.9	28891.3	52732.8	14277.5
PBANKA_0823500	3558.64	4278.3	3624.53	3340.85	3795.27	2540.75
PBANKA_0823600	3421.85	4352.75	4836.11	3977.62	2887.75	5602.52
PBANKA_0823700	1196.28	1559.05	1718.5	1559.07	1211.26	1775.75
PBANKA_0823800	261.332	132.063	118.837	237.001	164.254	285.086
PBANKA_0823900	2847.29	2398.4	1589.45	1764.66	2769.38	1010.76
PBANKA_0824000	34.9072	28.3624	34.3514	114.217	55.9748	50.9401
PBANKA_0824100	981.174	798.58	538.481	789.527	975.43	482.59
PBANKA_0824200	96.2305	428.095	392.72	651.038	371.636	410.202
PBANKA_0824300	4386.04	4378.45	4576.16	4056.14	4307.31	5043.07
PBANKA_0824400	741.541	2397.51	3973.62	4277.44	1930.67	5186.95
PBANKA_0824500	64.1537	74.4514	80.7721	58.5363	59.6453	76.857
PBANKA_0824600	262.275	715.265	1332.28	766.683	671.698	918.709
PBANKA_0824700	3501.09	4810.98	6476.62	5436.74	5251.54	5409.48
PBANKA_0824800	3636.95	4022.15	3441.64	3048.17	3797.11	1810.61
PBANKA_0824900	1549.12	1800.13	1828.05	1340.63	1361.75	1513.01
PBANKA_0825000	2108.58	1876.35	1736.14	1754.66	1529.67	2055.48
PBANKA_0825100	801.921	800.352	544.98	655.321	1037.83	440.587
PBANKA_0825200	283.031	282.738	215.392	319.808	357.872	268.106
PBANKA_0825300	2135	1571.46	1450.18	1190.71	1646.21	1258.31
PBANKA_0825400	550.024	428.095	686.099	782.388	421.187	1090.3
PBANKA_0825500	517.947	1901.17	1747.28	2879.7	1412.22	3644.45
PBANKA_0825600	2042.54	1614.89	1543.03	1484.82	1547.11	1587.19
PBANKA_0825700	297.183	1163.75	1554.17	3242.34	1309.44	2249.41
PBANKA_0825800	190.574	776.421	1828.05	1813.2	766.212	1706.94
PBANKA_0825900	135.855	1325.06	1299.78	2805.46	1322.29	1422.75
PBANKA_0826000	2572.75	2005.76	1949.67	1566.2	1497.56	2209.19
PBANKA_0826100	427.377	416.573	333.301	318.381	486.338	277.936
PBANKA_0826200	764.184	1497	1657.22	1362.04	911.196	1630.98
PBANKA_0826300	864.188	1029.02	1055.61	1217.84	1109.4	1159.11
PBANKA_0826400	1106.65	1668.95	2531.79	1913.14	1791.19	2171.66
PBANKA_0826500	8392.81	7968.07	8280.54	5481	7006.94	7850.14
PBANKA_0826600	166.988	351.871	586.758	522.544	308.32	539.786
PBANKA_0826700	49069.1	49867.4	33327.3	40224.5	61587	21312.6
PBANKA_0826800	533.985	911.143	1196.73	1189.29	796.494	1451.35
PBANKA_0826900	9033.41	10853.1	9623.02	10233.9	12578.7	5832.19
PBANKA_0827000	53.7759	23.0445	30.6377	18.5603	27.5286	21.4485
PBANKA_0827100	1209.49	2557.94	6652.1	7131.44	3968.7	6619.53
PBANKA_0827200	2595.39	2217.59	2401.81	1954.54	1634.28	3496.1
PBANKA_0827300	794.374	1245.29	1334.13	1382.03	1208.5	1469.22
PBANKA_0827400	183.97	1172.61	965.552	1935.98	892.844	1603.27
PBANKA_0827500	8794.72	7304.21	5567.71	5262.56	9347.79	3797.27
PBANKA_0827600	1452.89	2074.89	2736.97	2661.26	1859.1	3703.43
PBANKA_0827700	586.818	629.291	826.29	621.056	461.563	1067.06
PBANKA_0827800	783.052	901.393	1052.82	785.244	779.977	1085.83
PBANKA_0827900	709.464	805.67	759.444	633.906	738.684	709.587
PBANKA_0828000	1291.56	4874.79	6186.03	4380.23	3197.9	4679.34
PBANKA_0828100	874.566	1406.6	2024.87	2182.98	1337.89	2447.81
PBANKA_0828200	256.615	925.324	2546.64	2658.41	1318.62	2780.26
PBANKA_0828300	166.045	545.977	1561.59	1644.73	877.244	1791.84
PBANKA_0828400	1442.51	1426.98	2045.3	2352.88	1304.85	3286.08
PBANKA_0828500	466.058	736.537	746.446	957.997	610.217	856.151
PBANKA_0828600	2570.87	2634.16	2870.66	2198.68	2584.93	2432.61
PBANKA_0828700	2775.59	2766.22	2593.99	2103.03	1691.17	2728.42
PBANKA_0828800	1159.48	1351.65	1393.55	2310.04	1430.57	2138.59
PBANKA_0828900	349.072	2164.41	7452.39	8236.49	3254.8	9268.42
PBANKA_0828950	30.19	97.4958	333.301	309.814	191.782	283.298
PBANKA_0829000	747.202	935.96	1022.19	1166.44	822.187	1149.28
PBANKA_0829100	2562.37	2764.45	2428.73	2899.69	2556.49	2175.23
PBANKA_0829200	1253.83	1180.59	1313.71	1247.82	1143.35	1776.65
PBANKA_0829300	234.916	179.924	274.811	265.555	204.629	408.415
PBANKA_0829400	76.4184	121.427	138.334	187.031	249.593	127.797
PBANKA_0829500	1523.65	1312.65	1289.57	1136.46	1674.66	1434.37
PBANKA_0829600	46.2284	180.81	313.804	364.067	206.464	371.773
PBANKA_0829700	2188.77	2031.46	2095.43	2043.06	2249.09	1542.5
PBANKA_0829800	1557.61	1506.75	1538.38	1493.39	1699.43	1456.71
PBANKA_0829900	715.125	1014.84	1090.89	922.304	701.979	902.623
PBANKA_0830000	4808.7	5048.51	4526.02	3911.94	5304.76	3407.62
PBANKA_0830100	324.542	314.646	311.019	461.152	459.727	563.916
PBANKA_0830200	26706.8	22828.2	24255.8	20199.3	18272.6	28709.7
PBANKA_0830300	444.359	1263.9	2631.13	2364.3	1021.31	2860.69
PBANKA_0830400	804.752	6793.69	5697.68	15486.4	7517.14	7789.37
PBANKA_0830450	1034.95	856.191	812.363	1006.54	764.377	972.33
PBANKA_0830500	202.839	100.155	88.1994	144.199	134.89	108.136
PBANKA_0830600	1157.6	1139.82	1348.99	1343.48	1244.29	1718.56
PBANKA_0830700	190.574	446.708	342.585	693.87	370.718	546.042
PBANKA_0830800	2836.91	2487.03	1904.18	2167.27	3511.73	1304.78
PBANKA_0830900	218.877	865.94	2555.93	2698.38	1575.55	2064.41
PBANKA_0831000	57693	18755.5	24187.1	37410.4	24080.2	40358.9
PBANKA_0831100	3452.04	4481.26	4536.24	4644.36	3620.93	4473.79
PBANKA_0831200	2227.45	1721.24	3244.81	4281.72	2225.23	4531.88
PBANKA_0831300	2888.8	2710.38	2426.88	1987.38	1830.65	2352.18
PBANKA_0831400	682.105	772.876	675.886	703.864	905.69	528.168
PBANKA_0831500	2236.89	3296.25	3556.76	2721.23	1937.09	3831.23
PBANKA_0831600	82.079	516.728	993.404	1234.97	740.519	1036.68
PBANKA_0831700	327.373	392.642	651.747	562.52	504.691	467.398
PBANKA_0831800	736.824	977.617	1517.96	1446.28	1341.56	1294.95
PBANKA_0831900	1945.37	1341.9	1448.33	1539.08	1246.13	1623.83
PBANKA_0832000	116.043	75.3377	90.9847	115.645	133.055	60.7706
PBANKA_0832100	273.597	134.722	135.549	234.145	206.464	310.109
PBANKA_0832200	2689.74	2057.16	1832.69	2081.61	1713.2	2790.09
PBANKA_0832300	306.617	211.832	265.527	445.447	434.034	330.664
PBANKA_0832400	212.273	483.934	1098.32	1373.46	791.906	1473.69
PBANKA_0832500	484.926	842.01	1141.02	1216.41	814.846	1299.42
PBANKA_0832600	2337.84	1994.23	2008.16	1589.05	2371.13	1799.88
PBANKA_0832700	101.891	460.003	1588.52	1631.88	868.068	1992.03
PBANKA_0832800	2384.06	946.596	954.411	1002.26	745.107	1237.76
PBANKA_0832900	3006.73	1516.5	1712.93	1710.4	1371.84	2546.11
PBANKA_0833000	9850.42	7443.36	10450.2	9697.04	8248.48	13449.1
PBANKA_0833100	5349.29	5403.04	4801.76	4104.68	6345.34	2131.44
PBANKA_0833200	2505.77	3072.89	2885.51	2812.6	2827.19	3017.08
PBANKA_0833300	347.185	348.326	475.349	608.207	387.235	689.032
PBANKA_0833400	972.683	927.983	871.782	900.889	750.613	1023.27
PBANKA_0833500	401.904	390.87	394.576	331.23	432.199	409.308
PBANKA_0833600	2696.34	2896.51	2861.38	2418.55	2517.95	2758.81
PBANKA_0833700	83.9659	329.713	668.459	588.219	347.778	714.055
PBANKA_0833800	2703.89	2526.92	2365.6	2167.27	2395.9	2142.17
PBANKA_0833900	477.379	697.538	1365.7	1203.56	803.835	1196.65
PBANKA_0834000	1404.78	1638.82	1453.9	1279.23	1375.51	1305.68
PBANKA_0834100	438.698	615.11	833.717	615.345	500.103	849.895
PBANKA_0834200	463.227	424.55	405.717	391.194	451.469	445.056
PBANKA_0834300	1437.8	1290.49	1634.94	1713.26	1921.5	1514.8
PBANKA_0834400	5641.75	5964.09	5826.73	5199.74	5906.72	4495.24
PBANKA_0834500	365.11	441.39	665.674	579.653	473.492	735.504
PBANKA_0834600	1167.03	1857.74	3132.47	2407.13	1836.16	2928.61
PBANKA_0834700	2501.05	2596.05	2116.79	1955.97	2416.09	1486.2
PBANKA_0834800	894.378	912.916	725.092	730.99	1027.73	582.683
PBANKA_0834900	2464.26	2591.62	2124.21	1860.31	2800.57	2020.62
PBANKA_0835000	275.484	368.712	300.807	316.953	294.556	324.408
PBANKA_0835100	578.327	593.838	677.743	601.068	555.16	815.042
PBANKA_0835200	2388.78	2574.78	2383.24	2151.57	1989.4	2680.16
PBANKA_0835300	3127.49	3248.38	3440.71	3370.84	3750.31	2742.72
PBANKA_0835400	966.079	494.57	418.715	1037.95	576.265	558.554
PBANKA_0835500	2249.15	2549.96	3316.3	2674.11	1843.5	3763.31
PBANKA_0835600	1575.54	875.69	1941.32	1800.35	1321.37	2248.51
PBANKA_0835700	250.011	133.835	132.763	194.169	156.913	143.883
PBANKA_0835800	1919.89	1619.32	1281.21	1269.24	1670.07	1033.99
PBANKA_0835900	1285.9	888.099	846.715	889.467	989.194	886.537
PBANKA_0836000	2064.24	2638.59	2323.82	1898.86	2038.03	2393.29
PBANKA_0836100	524.551	418.346	414.073	454.014	383.565	576.427
PBANKA_0836200	6400.27	5482.81	3996.83	4103.25	6275.6	1697.11
PBANKA_0836300	5977.62	5343.66	5323.53	6206.28	6803.23	4689.17
PBANKA_0836400	578.327	618.655	578.403	726.707	706.567	569.278
PBANKA_0836500	639.65	556.613	444.711	562.52	701.979	335.132
PBANKA_0836550	173.592	246.399	211.679	204.163	196.371	278.83
PBANKA_0836600	995.326	724.128	596.043	643.9	754.283	490.634
PBANKA_0836700	1146.28	1153.11	1115.96	888.039	945.148	1417.39
PBANKA_0836800	8606.97	7274.08	4763.7	9317.27	14288.3	4266.46
PBANKA_0836850	16.9819	7.97693	1.85683	2.85543	7.34096	1.78737
PBANKA_0836900	123.59	116.109	409.431	178.464	51.3867	35.7474
PBANKA_0836921	0	5.31796	0.928415	8.56629	3.67048	3.57474
PBANKA_0836941	0	3.5453	3.71366	9.99401	1.83524	0.893686
PBANKA_0836961	5.66062	14.1812	10.2126	14.2772	6.42334	8.04317
PBANKA_0836981	7.54749	2.65898	0.928415	5.71086	35.7872	1.78737
PBANKA_0837001	127.364	98.3822	34.3514	132.778	651.51	111.711
PBANKA_0837021	5.66062	1.77265	2.78525	4.28315	6.42334	11.6179
PBANKA_0837041	0	0	0	0	2.75286	0
PBANKA_0837061	0.943437	0.886326	0	4.28315	5.50572	0.893686
PBANKA_0837081	61.3234	69.1334	15.7831	1524.8	1692.09	725.673
PBANKA_0837101	16.0384	2.65898	9.28415	78.5244	71.5743	49.1527
PBANKA_0837121	37.7375	24.8171	25.9956	57.1086	49.5515	40.2159
PBANKA_0837141	307.56	180.81	226.533	59.9641	42.2105	49.1527
PBANKA_0837161	0	0	0	0	0	0
PBANKA_0837181	0	0	0	0	0	0.893686
PBANKA_0837201	0.943437	1.77265	0.928415	2.85543	1.83524	1.78737
PBANKA_0900600	0	0.886326	0	1.42772	1.83524	0
PBANKA_0900900	275.484	122.313	96.5552	525.399	334.931	502.252
PBANKA_0901000	2696.34	3628.62	3350.65	3380.83	3309.85	2512.15
PBANKA_0901100	2058.58	1822.29	1750.06	1443.42	1705.85	2402.23
PBANKA_0901200	1332.13	1055.61	1101.1	1439.14	1460.85	1249.37
PBANKA_0901300	409.452	1152.22	2039.73	3923.36	1397.53	1418.28
PBANKA_0901400	3093.53	3908.7	3931.84	3809.15	4103.59	3588.15
PBANKA_0901500	813.242	617.769	623.895	886.611	829.528	723.886
PBANKA_0901600	1574.6	1673.38	1242.22	1132.18	1642.54	862.407
PBANKA_0901700	1689.7	2060.71	2164.14	1927.42	1642.54	2396.87
PBANKA_0901800	3486	2840.67	2957.93	2205.82	2176.59	4077.89
PBANKA_0901900	3586.95	12808.3	8862.65	17719.4	7916.3	19388.5
PBANKA_0902000	81.1356	262.352	686.099	762.4	374.389	658.647
PBANKA_0902100	596.252	733.878	554.264	622.484	846.045	369.092
PBANKA_0902200	575.496	636.382	643.392	776.677	507.444	812.361
PBANKA_0902300	226.425	1547.52	3041.49	1903.14	1344.31	1775.75
PBANKA_0902400	138.685	566.362	1774.2	2324.32	955.242	1736.43
PBANKA_0902500	1823.66	2590.73	3323.73	2335.74	1636.12	3934.01
PBANKA_0902600	25.4728	99.2685	334.229	262.7	172.512	243.976
PBANKA_0902700	102.835	54.9522	90.9847	155.621	55.9748	224.315
PBANKA_0902800	102.835	53.1796	54.7765	47.1146	55.9748	52.7275
PBANKA_0902900	3671.86	8999.75	7517.38	19699.6	10003	11383.8
PBANKA_0903000	3063.34	2931.97	2692.4	2364.3	2335.34	2612.24
PBANKA_0903100	200.009	836.692	1637.72	2023.07	1049.76	1756.99
PBANKA_0903200	617.951	564.59	583.045	471.146	701.061	451.311
PBANKA_0903300	88.6831	106.359	146.69	134.205	132.137	167.119
PBANKA_0903400	1647.24	1666.29	1903.25	1571.91	1195.66	2211.87
PBANKA_0903500	610.404	566.362	586.758	592.502	431.281	930.327
PBANKA_0903600	5919.12	6399.27	6287.23	6066.36	8178.74	3999.24
PBANKA_0903700	2425.58	2632.39	2636.7	3056.74	2537.22	2575.6
PBANKA_0903800	2325.57	5044.97	4060.89	11136.2	4083.41	12940.6
PBANKA_0903900	1961.4	1487.25	1362.91	1392.02	2135.3	1047.4
PBANKA_0904000	574.553	379.347	437.284	952.286	394.576	943.732
PBANKA_0904100	5165.32	3344.99	3564.19	4208.91	4416.5	4161
PBANKA_0904200	520.777	1404.83	2041.59	2517.06	1005.71	3442.48
PBANKA_0904300	229.255	210.059	199.609	368.351	250.51	206.441
PBANKA_0904400	606.63	676.267	628.537	552.526	631.322	730.141
PBANKA_0904500	1810.46	1544.87	1681.36	1439.14	1749.9	1765.03
PBANKA_0904600	213.217	1268.33	2256.98	3429.37	1442.5	3569.38
PBANKA_0904700	14348.7	11446	11912.5	12730.9	12878.8	11906.6
PBANKA_0904800	297.183	599.156	1344.35	1787.5	699.226	1617.57
PBANKA_0904900	1124.58	1075.11	1065.82	1042.23	929.549	1092.98
PBANKA_0905000	11572.2	9576.75	8894.22	8666.23	9272.55	8121.82
PBANKA_0905100	469.831	606.247	505.058	830.931	724.002	510.295
PBANKA_0905200	2576.53	2107.68	2319.18	2544.19	2453.71	2470.15
PBANKA_0905300	42.4547	257.035	609.969	752.406	390.906	708.693
PBANKA_0905400	16.9819	138.267	287.809	601.068	211.052	416.458
PBANKA_0905500	199.065	247.285	602.541	681.02	302.814	736.397
PBANKA_0905600	11100.5	11187.2	11111.3	9225.9	10516.8	8937.75
PBANKA_0905700	1462.33	1219.58	944.198	962.28	1655.39	435.225
PBANKA_0905800	1868.95	1347.22	1290.5	1778.93	1485.63	2084.97
PBANKA_0905900	2149.15	7610.88	5568.63	15850.5	6627.97	12975.4
PBANKA_0906000	58.4931	83.3146	116.052	147.055	73.4096	128.691
PBANKA_0906100	225.481	85.0873	116.98	221.296	133.055	191.249
PBANKA_0906200	3359.58	3298.02	3179.82	2816.88	3385.1	2486.23
PBANKA_0906300	984.005	635.496	495.774	449.73	696.473	437.906
PBANKA_0906400	22291.5	19206.7	17301.9	16824.2	20501.5	10309.6
PBANKA_0906500	19178.2	17150.4	14026.5	15861.9	20253.7	9021.76
PBANKA_0906600	2280.29	1984.48	1581.09	1280.66	1753.57	1191.28
PBANKA_0906700	1770.83	1346.33	2403.67	2155.85	1441.58	2961.68
PBANKA_0906800	16.9819	10.6359	17.6399	38.5483	15.5995	19.6611
PBANKA_0906900	8008.83	11002	12760.1	9675.63	8278.76	14171.2
PBANKA_0907000	453.793	620.428	666.602	588.219	753.366	573.746
PBANKA_0907100	659.462	5247.05	4145.37	11120.5	5234.1	6738.39
PBANKA_0907200	2140.66	1075.11	1712	1539.08	863.48	2568.45
PBANKA_0907300	1460.44	1346.33	1517.96	1661.86	1275.49	2243.15
PBANKA_0907400	199.065	311.987	476.277	531.11	288.133	609.494
PBANKA_0907500	134.911	764.899	1904.18	1937.41	959.83	2178.81
PBANKA_0907600	284.918	289.829	364.867	645.327	427.611	630.942
PBANKA_0907700	1031.18	1009.53	1725	1300.65	738.684	2887.5
PBANKA_0907800	913.247	1038.77	1245	1289.23	1011.22	1309.25
PBANKA_0907900	2006.69	13145.1	9146.75	24401.1	9515.71	26000.9
PBANKA_0908000	1915.18	2210.5	2722.11	1800.35	1281	4004.61
PBANKA_0908100	1506.67	1668.95	1434.4	1277.81	1325.04	1425.43
PBANKA_0908200	1889.7	1942.83	1973.81	2027.36	1903.14	1708.73
PBANKA_0908300	4021.87	5241.73	4807.33	4812.83	5287.32	3556.87
PBANKA_0908400	60.38	155.993	270.169	291.254	121.126	383.391
PBANKA_0908500	235.859	1230.22	3488.06	3061.02	1348.9	4042.14
PBANKA_0908600	281.144	228.672	292.451	626.767	359.707	462.929
PBANKA_0908700	729.277	885.44	1085.32	1204.99	1068.11	1009.87
PBANKA_0908800	2062.35	2670.5	4820.33	6006.4	2381.22	8259.45
PBANKA_0908900	3347.31	3941.49	3964.33	3706.35	3845.74	2888.39
PBANKA_0909000	74.5315	120.54	112.338	194.169	143.149	218.059
PBANKA_0909100	1623.65	1558.16	1641.44	1626.17	1791.19	1531.78
PBANKA_0909200	1388.74	1629.95	2010.02	1433.43	1250.72	2128.76
PBANKA_0909300	687.765	709.061	672.173	810.943	707.485	963.394
PBANKA_0909400	114.156	326.168	598.828	1243.54	560.666	939.264
PBANKA_0909500	197.178	1085.75	2163.21	1906	1173.64	1432.58
PBANKA_0909600	12102.4	15950.3	13057.2	12131.3	13161.4	8761.7
PBANKA_0909700	694.369	809.216	777.084	862.34	1074.53	648.816
PBANKA_0909800	1303.83	1955.23	1288.64	1339.2	1419.56	898.154
PBANKA_0909900	5035.12	5573.22	5263.19	5126.93	5157.94	4881.31
PBANKA_0910000	2775.59	3171.27	3384.07	3810.57	2448.21	4462.17
PBANKA_0910100	1531.2	1448.26	1546.74	1153.59	1468.19	1361.08
PBANKA_0910200	9622.11	9498.75	8578.56	7169.99	10345.2	5951.06
PBANKA_0910300	2824.65	2792.81	4007.97	3013.91	1595.74	5034.13
PBANKA_0910350	131.138	138.267	119.766	109.934	184.442	122.435
PBANKA_0910400	93.4002	90.4052	88.1994	78.5244	70.6567	74.1759
PBANKA_0910500	0	1.77265	0	19.988	9.1762	3.57474
PBANKA_0910600	591.535	414.801	404.789	444.02	495.515	304.747
PBANKA_0910700	2635.96	1484.6	2268.12	3018.19	1397.53	3678.41
PBANKA_0910800	197.178	544.204	1620.08	1423.43	839.622	1438.83
PBANKA_0910900	87.7396	361.621	704.667	829.503	353.284	569.278
PBANKA_0911000	71.7012	559.272	1675.79	1687.56	899.267	1786.48
PBANKA_0911100	67.9274	569.021	1750.06	1904.57	834.116	1970.58
PBANKA_0911200	1331.19	960.777	1018.47	933.726	950.654	1159.11
PBANKA_0911300	2692.57	2608.46	2125.14	2081.61	2983.18	1583.61
PBANKA_0911400	3130.32	2737.86	2542	2035.92	2780.39	1616.68
[truncated: 3,255 more rows]

## Sheet: Early-stage Downregulated Genes
Gene_ID	Gene_Name	baseMean	Fold Change	log2FoldChange	lfcSE	stat	pvalue	padj	Functional Annotation	S/L Family	Clade
PBANKA_1000081	PIR protein	5.96651	0.0530494	-4.23652	1.17358	-3.60992	0.000306286	0.018698	Antigenic variation, Host immune evasion, Erythrocyte remodeling and Parasite sequestration	L	L2
PBANKA_0500971	PIR protein	86.6616	0.0801604	-3.64097	0.755211	-4.82113	1.42748e-06	0.000197842	Antigenic variation, Host immune evasion, Erythrocyte remodeling and Parasite sequestration	S	S4
PBANKA_1246900	PIR protein, pseudogene	45.5487	0.0914722	-3.45052	0.471035	-7.3254	2.38185e-13	7.18478e-11	Antigenic variation, Host immune evasion, Erythrocyte remodeling and Parasite sequestration
PBANKA_0317041	PIR protein	117.187	0.0957984	-3.38386	0.381458	-8.87084	7.25976e-19	3.72281e-16	Antigenic variation, Host immune evasion, Erythrocyte remodeling and Parasite sequestration	S	S1
PBANKA_0400500	PIR protein	518.058	0.0984862	-3.34393	0.55707	-6.00272	1.94038e-09	3.98011e-07	Antigenic variation, Host immune evasion, Erythrocyte remodeling and Parasite sequestration	L	L1
PBANKA_0007701	PIR protein, pseudogene	10.3699	0.134038	-2.89929	0.735912	-3.93972	8.15762e-05	0.00615181	Antigenic variation, Host immune evasion, Erythrocyte remodeling and Parasite sequestration
PBANKA_1300071	PIR protein, pseudogene	10.0162	0.150234	-2.73472	0.804875	-3.39769	0.00067957	0.0336191	Antigenic variation, Host immune evasion, Erythrocyte remodeling and Parasite sequestration
PBANKA_0700541	PIR protein	315.908	0.155089	-2.68883	0.429562	-6.25948	3.86263e-10	8.61198e-08	Antigenic variation, Host immune evasion, Erythrocyte remodeling and Parasite sequestration	S	S1
PBANKA_1000091	PIR protein, pseudogene	8.03289	0.198591	-2.33213	0.67438	-3.45818	0.000543842	0.0281699	Antigenic variation, Host immune evasion, Erythrocyte remodeling and Parasite sequestration
PBANKA_0316900	PIR protein	101.608	0.206703	-2.27437	0.520759	-4.36741	1.25728e-05	0.00134319	Antigenic variation, Host immune evasion, Erythrocyte remodeling and Parasite sequestration	S	S2
PBANKA_0944101	PIR protein	247.526	0.25532	-1.96962	0.465828	-4.22822	2.35549e-05	0.00211912	Antigenic variation, Host immune evasion, Erythrocyte remodeling and Parasite sequestration	S	S4
PBANKA_0300200	PIR protein	125.328	0.267308	-1.90343	0.431058	-4.41571	1.00681e-05	0.00109849	Antigenic variation, Host immune evasion, Erythrocyte remodeling and Parasite sequestration	S	S1
PBANKA_0316861	PIR protein	226.303	0.281853	-1.82698	0.389034	-4.6962	2.65042e-06	0.000348496	Antigenic variation, Host immune evasion, Erythrocyte remodeling and Parasite sequestration	S	S4
PBANKA_1400200	PIR protein	316.323	0.284087	-1.8156	0.207735	-8.73995	2.33206e-18	1.08717e-15	Antigenic variation, Host immune evasion, Erythrocyte remodeling and Parasite sequestration	L	L1
PBANKA_1040200	PIR protein	274.007	0.299228	-1.74069	0.479628	-3.62924	0.00028426	0.0175625	Antigenic variation, Host immune evasion, Erythrocyte remodeling and Parasite sequestration	S	S1
PBANKA_0700200	PIR protein	49.8943	0.301455	-1.72998	0.455054	-3.80171	0.0001437	0.0100944	Antigenic variation, Host immune evasion, Erythrocyte remodeling and Parasite sequestration	S	S1
PBANKA_1465300	PIR protein, pseudogene	389.593	0.311128	-1.68442	0.406688	-4.1418	3.44589e-05	0.00294509	Antigenic variation, Host immune evasion, Erythrocyte remodeling and Parasite sequestration
PBANKA_0944000	PIR protein	314.636	0.312371	-1.67867	0.385766	-4.35151	1.35201e-05	0.00141185	Antigenic variation, Host immune evasion, Erythrocyte remodeling and Parasite sequestration	S	S1
PBANKA_0837141	PIR protein	232.046	0.317391	-1.65567	0.336693	-4.91743	8.76863e-07	0.000132252	Antigenic variation, Host immune evasion, Erythrocyte remodeling and Parasite sequestration	S	S1
PBANKA_0300300	PIR protein	483.851	0.324499	-1.62372	0.302492	-5.36779	7.97077e-08	1.40945e-05	Antigenic variation, Host immune evasion, Erythrocyte remodeling and Parasite sequestration	S	S4
PBANKA_1364250	small nucleolar RNA snoR21	331.343	0.334273	-1.5809	0.279576	-5.65463	1.56184e-08	2.96635e-06	RNA modification and metabolism
PBANKA_1300081	PIR protein, pseudogene	241.553	0.344787	-1.53622	0.388224	-3.95706	7.58785e-05	0.00580754	Antigenic variation, Host immune evasion, Erythrocyte remodeling and Parasite sequestration
PBANKA_1146700	PIR protein	199.209	0.346692	-1.52827	0.431227	-3.54401	0.000394087	0.0229213	Antigenic variation, Host immune evasion, Erythrocyte remodeling and Parasite sequestration	S	S1
PBANKA_0316500	fam-a protein, pseudogene	1414.54	0.355517	-1.49201	0.399378	-3.73584	0.000187089	0.0121442	Erythrocyte binding, parasite invasion and host immune responses
PBANKA_0600100	PIR protein	161.085	0.358466	-1.48009	0.439646	-3.36656	0.000761128	0.0364772	Antigenic variation, Host immune evasion, Erythrocyte remodeling and Parasite sequestration	S	S1
PBANKA_0100021	fam-b protein	403.532	0.363351	-1.46056	0.391423	-3.73142	0.000190401	0.0122047	Antigenic variation, Host immune evasion, Erythrocyte remodeling and Parasite sequestration
PBANKA_1146721	PIR protein	230.049	0.368127	-1.44172	0.35027	-4.11604	3.85436e-05	0.00324019	Antigenic variation, Host immune evasion, Erythrocyte remodeling and Parasite sequestration	S	S1
PBANKA_1400081	PIR protein	327.906	0.404466	-1.30591	0.370627	-3.52351	0.000425864	0.0241112	Antigenic variation, Host immune evasion, Erythrocyte remodeling and Parasite sequestration	S	S1
PBANKA_0700100	PIR protein	402.256	0.406129	-1.29999	0.299316	-4.34321	1.40414e-05	0.00141185	Antigenic variation, Host immune evasion, Erythrocyte remodeling and Parasite sequestration	S	S1
PBANKA_0600051	PIR protein	1163.02	0.410519	-1.28448	0.391948	-3.27717	0.00104854	0.0471658	Antigenic variation, Host immune evasion, Erythrocyte remodeling and Parasite sequestration	S	S1
PBANKA_1300200	PIR protein	2186.62	0.4518	-1.14624	0.325696	-3.51937	0.000432572	0.0241112	Antigenic variation, Host immune evasion, Erythrocyte remodeling and Parasite sequestration	S	S6
PBANKA_1400300	PIR protein	171.422	0.477718	-1.06577	0.30932	-3.44552	0.00056997	0.0289387	Antigenic variation, Host immune evasion, Erythrocyte remodeling and Parasite sequestration	S	S4
PBANKA_1116000	TRAP-like protein	295.877	0.511382	-0.967527	0.295674	-3.27228	0.00106684	0.0475717	Erythrocyte binding, parasite invasion and host immune responses
PBANKA_1113000	purine nucleoside phosphorylase, putative	64510.1	0.53139	-0.912157	0.270228	-3.37551	0.000736779	0.0356434	RNA modification and metabolism
PBANKA_1342800	nicotinamide/nicotinic acid mononucleotide adenylyltransferase, putative	704.968	0.584339	-0.775124	0.213051	-3.63821	0.000274536	0.0171693	Nicotinamide synthesis
PBANKA_1226300	zinc finger protein, putative	1477.25	0.65212	-0.61679	0.151413	-4.07357	4.62983e-05	0.00366057	RNA modification and metabolism

## Sheet: Early-stage Upregulated Genes
Gene_ID	Gene_Name	baseMean	Fold Change	log2FoldChange	lfcSE	stat	pvalue	padj	Functional Annotation	S/L Family	Clade
PBANKA_1317100	gamma-tubulin complex component, putative	1450.27	1.51512	0.599428	0.179994	3.33027	0.000867628	0.0397249	Microtuble functions
PBANKA_0316400	PIR protein, pseudogene	2027.85	1.52525	0.609048	0.157836	3.85874	0.000113975	0.00823188	Antigenic variation, Host immune evasion, Erythrocyte remodeling and Parasite sequestration
PBANKA_1302800	thioredoxin peroxidase 1	14161.1	1.52751	0.611186	0.176487	3.46306	0.000534061	0.0279456	Antioxidant Enzyme
PBANKA_1224100	kinesin-like protein, putative	1318.51	1.63486	0.709164	0.180578	3.92719	8.59454e-05	0.00629611	Microtuble functions
PBANKA_0940200	DNA replication ATP-dependent helicase/nuclease DNA2, putative	1569.17	1.63768	0.711657	0.206195	3.45137	0.000557743	0.0286011	Nucleic acid metabolism
PBANKA_1416700	glycerol-3-phosphate 1-O-acyltransferase	316.367	1.66717	0.737405	0.212594	3.46861	0.000523166	0.0279456	Lipid Metaoblism
PBANKA_0400850	PIR protein, pseudogene	100.312	1.80868	0.854939	0.227559	3.757	0.000171962	0.0113054	Antigenic variation, Host immune evasion, Erythrocyte remodeling and Parasite sequestration
PBANKA_0403300	conserved Plasmodium membrane protein, unknown function	385.356	1.89692	0.923655	0.21411	4.31392	1.60382e-05	0.00155177	Conserved proteins of unknown functions
PBANKA_1146241	PIR protein, pseudogene	564.922	1.89945	0.925582	0.220653	4.19473	2.73195e-05	0.00237448	Antigenic variation, Host immune evasion, Erythrocyte remodeling and Parasite sequestration
PBANKA_1028600	zinc finger protein, putative	1647.22	1.90757	0.931734	0.246723	3.77644	0.000159085	0.0108771	RNA-binding proteins
PBANKA_0722600	fam-b protein	4326.03	2.04523	1.03226	0.21668	4.76398	1.89809e-06	0.000256142	Erythrocyte binding, parasite invasion and host immune responses
PBANKA_0817700	RNA-binding protein musashi, putative	1530.44	2.07086	1.05023	0.208484	5.03745	4.71768e-07	7.33099e-05	RNA-binding proteins
PBANKA_0317141	fam-a protein	1964.96	2.07591	1.05375	0.159833	6.59281	4.31572e-11	1.10655e-08	Erythrocyte binding, parasite invasion and host immune responses
PBANKA_0317161	erythrocyte membrane antigen 1	852.683	2.08436	1.05961	0.31726	3.33987	0.000838184	0.0390746	Erythrocyte binding, parasite invasion and host immune responses
PBANKA_1466000	PIR protein	318.218	2.13877	1.09678	0.327251	3.35151	0.000803733	0.0378123	Antigenic variation, Host immune evasion, Erythrocyte remodeling and Parasite sequestration	S	S4
PBANKA_0706600	conserved Plasmodium protein, unknown function	170.941	2.23619	1.16104	0.253447	4.58101	4.62735e-06	0.000551838	Conserved proteins of unknown functions
PBANKA_0722801	fam-b protein	2082.24	2.25872	1.17551	0.288606	4.07306	4.63996e-05	0.00366057	Erythrocyte binding, parasite invasion and host immune responses
PBANKA_1400071	PIR protein	700.582	2.26115	1.17706	0.352832	3.33602	0.000849869	0.0392624	Antigenic variation, Host immune evasion, Erythrocyte remodeling and Parasite sequestration	S	S1
PBANKA_0100100	fam-a protein	349.321	2.26875	1.1819	0.300385	3.93461	8.33315e-05	0.0061931	Erythrocyte binding, parasite invasion and host immune responses
PBANKA_1200700	conserved Plasmodium protein, unknown function	163.246	2.27136	1.18356	0.278104	4.25581	2.0829e-05	0.00193644	Conserved proteins of unknown functions
PBANKA_0400800	fam-a protein, pseudogene	75.7356	2.34064	1.22691	0.298556	4.10947	3.96577e-05	0.00328007	Erythrocyte binding, parasite invasion and host immune responses
PBANKA_1206800	zinc finger (CCCH type) protein, putative	67.1261	2.38179	1.25205	0.372811	3.3584	0.00078395	0.0372231	RNA-binding proteins
PBANKA_1100441	fam-b protein	982.845	2.4071	1.26729	0.360911	3.51137	0.000445797	0.0245811	Erythrocyte binding, parasite invasion and host immune responses
PBANKA_1146200	Plasmodium exported protein, unknown function	325.53	2.40843	1.26809	0.334583	3.79007	0.000150606	0.0104366	Erythrocyte binding, parasite invasion and host immune responses
PBANKA_0200500	PIR protein, pseudogene	311.084	2.47139	1.30532	0.375599	3.47531	0.000510254	0.027543	Antigenic variation, Host immune evasion, Erythrocyte remodeling and Parasite sequestration
PBANKA_0300500	PIR protein, pseudogene	244.031	2.5418	1.34585	0.276874	4.86087	1.16869e-06	0.00017123	Antigenic variation, Host immune evasion, Erythrocyte remodeling and Parasite sequestration
PBANKA_1300096	fam-b protein	2338.76	2.55682	1.35435	0.388916	3.48237	0.000496988	0.0271123	Erythrocyte binding, parasite invasion and host immune responses
PBANKA_0823800	3-oxoacyl-[acyl-carrier-protein] reductase, putative	164.306	2.56318	1.35794	0.410771	3.30583	0.000946969	0.0429739	Lipid Metaoblism
PBANKA_0505000	dihydrolipoamide acyltransferase, putative	117.372	3.22329	1.68854	0.397076	4.25243	2.11468e-05	0.00193644	Lipid Metaoblism
PBANKA_0200600	fam-a protein	1671.71	3.30908	1.72643	0.376255	4.58846	4.46535e-06	0.000545199	Erythrocyte binding, parasite invasion and host immune responses
PBANKA_0317121	fam-a protein, pseudogene	332.423	3.39987	1.76548	0.384197	4.59525	4.32233e-06	0.000540608	Erythrocyte binding, parasite invasion and host immune responses
PBANKA_0722941	fam-b protein	2222.34	3.87035	1.95247	0.224189	8.70903	3.06498e-18	1.30977e-15	Erythrocyte binding, parasite invasion and host immune responses
PBANKA_1146400	PIR protein, pseudogene	27.2838	4.30217	2.10506	0.559506	3.76236	0.000168318	0.0112096	Antigenic variation, Host immune evasion, Erythrocyte remodeling and Parasite sequestration
PBANKA_0300100	PIR protein	1260.27	4.45246	2.1546	0.622089	3.4635	0.000533205	0.0279456	Antigenic variation, Host immune evasion, Erythrocyte remodeling and Parasite sequestration	L	L2
PBANKA_1040500	PIR protein, pseudogene	191.864	4.5395	2.18253	0.506466	4.30934	1.63743e-05	0.00155495	Antigenic variation, Host immune evasion, Erythrocyte remodeling and Parasite sequestration
PBANKA_0521261	28S ribosomal RNA	4729.79	4.7102	2.23579	0.546772	4.08907	4.33107e-05	0.00352536	Ribosomal biogenesis
PBANKA_1200096	fam-b protein	2310.45	4.72508	2.24034	0.222904	10.0507	9.12173e-24	7.79604e-21	Erythrocyte binding, parasite invasion and host immune responses
PBANKA_1000100	reticulocyte binding protein, putative, pseudogene	147.784	5.02921	2.33033	0.369532	6.30617	2.8602e-10	6.98434e-08	Erythrocyte binding, parasite invasion and host immune responses
PBANKA_1246600	cleft-like protein 1	4625.62	5.27919	2.40032	0.228934	10.4847	1.01523e-25	1.73537e-22	Erythrocyte binding, parasite invasion and host immune responses
PBANKA_1465700	fam-a protein	51.4845	5.41277	2.43637	0.470027	5.18346	2.17803e-07	3.60288e-05	Erythrocyte binding, parasite invasion and host immune responses
PBANKA_1200091	fam-a protein	190.055	5.81936	2.54086	0.327648	7.75485	8.84464e-15	3.23967e-12	Erythrocyte binding, parasite invasion and host immune responses
PBANKA_0000600	PIR protein	135.352	6.04094	2.59477	0.727847	3.565	0.000363859	0.0214468	Antigenic variation, Host immune evasion, Erythrocyte remodeling and Parasite sequestration	S	S8
PBANKA_0316981	reticulocyte binding protein, putative	275.189	6.29774	2.65483	0.352078	7.54048	4.68257e-14	1.60081e-11	Erythrocyte binding, parasite invasion and host immune responses
PBANKA_1100750	fam-a protein	15.6689	7.10565	2.82897	0.634048	4.46175	8.12919e-06	0.000926366	Erythrocyte binding, parasite invasion and host immune responses
PBANKA_0000301	fam-b protein	56.2313	7.54392	2.91531	0.650082	4.48453	7.30737e-06	0.000851641	Erythrocyte binding, parasite invasion and host immune responses
PBANKA_1200300	PIR protein	91.1247	8.37008	3.06524	0.705292	4.34606	1.38607e-05	0.00141185	Antigenic variation, Host immune evasion, Erythrocyte remodeling and Parasite sequestration	S	S1
PBANKA_0524841	reticulocyte binding protein, putative, pseudogene	20.8219	8.41583	3.07311	0.691989	4.44097	8.95535e-06	0.000998327	Erythrocyte binding, parasite invasion and host immune responses
PBANKA_1466141	fam-a protein	179.787	9.52654	3.25195	0.486602	6.68297	2.3414e-11	6.31931e-09	Erythrocyte binding, parasite invasion and host immune responses
PBANKA_0200650	fam-a protein	30.3583	9.56613	3.25794	0.750949	4.33843	1.43507e-05	0.0014152	Erythrocyte binding, parasite invasion and host immune responses
PBANKA_0600091	fam-c protein	71.0394	9.57362	3.25906	0.634859	5.13352	2.8437e-07	4.55704e-05	Erythrocyte binding, parasite invasion and host immune responses
PBANKA_0944041	reticulocyte binding protein, putative	61.8491	10.2716	3.36059	0.533744	6.29626	3.04905e-10	7.10706e-08	Erythrocyte binding, parasite invasion and host immune responses
PBANKA_0722100	PIR protein, pseudogene	24.3697	14.0014	3.80749	0.612069	6.2207	4.94943e-10	1.05753e-07	Antigenic variation, Host immune evasion, Erythrocyte remodeling and Parasite sequestration
PBANKA_1040300	fam-b protein	507.778	14.7359	3.88127	0.383468	10.1215	4.43574e-24	4.54929e-21	Erythrocyte binding, parasite invasion and host immune responses
PBANKA_0317001	PIR protein	105.146	15.5211	3.95616	0.726747	5.44366	5.21974e-08	9.55959e-06	Antigenic variation, Host immune evasion, Erythrocyte remodeling and Parasite sequestration	S	S1
PBANKA_0501000	reticulocyte binding protein, putative	41.4112	15.6535	3.96841	0.698351	5.68254	1.32708e-08	2.61741e-06	Erythrocyte binding, parasite invasion and host immune responses
PBANKA_0943900	PIR protein	1235.56	15.72	3.97453	0.75652	5.25371	1.49067e-07	2.54805e-05	Antigenic variation, Host immune evasion, Erythrocyte remodeling and Parasite sequestration	L	L1
PBANKA_1465821	PIR protein	51.74	15.9103	3.99189	0.827272	4.82536	1.3975e-06	0.000197842	Antigenic variation, Host immune evasion, Erythrocyte remodeling and Parasite sequestration	L	L3
PBANKA_0200751	PIR protein, pseudogene	82.2849	16.7855	4.06915	0.541941	7.50847	5.98228e-14	1.91732e-11	Antigenic variation, Host immune evasion, Erythrocyte remodeling and Parasite sequestration
PBANKA_0722200	PIR protein, pseudogene	166.374	17.5372	4.13235	0.45248	9.13267	6.68318e-20	4.28392e-17	Antigenic variation, Host immune evasion, Erythrocyte remodeling and Parasite sequestration
PBANKA_0600351	reticulocyte binding protein, putative	210.253	19.1028	4.25571	0.614416	6.92643	4.31591e-12	1.22956e-09	Erythrocyte binding, parasite invasion and host immune responses
PBANKA_0943800	PIR protein, pseudogene	142.735	27.2467	4.76801	0.612623	7.78295	7.08545e-15	2.79494e-12	Antigenic variation, Host immune evasion, Erythrocyte remodeling and Parasite sequestration
PBANKA_1465800	PIR protein	113.208	27.5063	4.78169	0.534645	8.94367	3.76465e-19	2.14501e-16	Antigenic variation, Host immune evasion, Erythrocyte remodeling and Parasite sequestration	S	S1
PBANKA_1100700	fam-a protein	964.471	49.7309	5.63607	0.367412	15.3399	4.13597e-53	1.06046e-49	Erythrocyte binding, parasite invasion and host immune responses
PBANKA_1100500	fam-b protein	424.806	58.3854	5.86754	0.592217	9.90775	3.85226e-23	2.82206e-20	Erythrocyte binding, parasite invasion and host immune responses
PBANKA_1100600	PIR protein, pseudogene	587.277	66.799	6.06175	0.5863	10.339	4.694e-25	6.01771e-22	Antigenic variation, Host immune evasion, Erythrocyte remodeling and Parasite sequestration

## Sheet: Late-stage Downregulated Genes
Gene_ID	Gene_Name	baseMean	Fold Change	log2FoldChange	lfcSE	stat	pvalue	padj	Functional Annotation	S/L Family	Clade
PBANKA_0316941	PIR protein	15.2374	0.0501279	-4.31824	0.973671	-4.43501	9.2066e-06	0.000991893	Antigenic variation, Host immune evasion, Erythrocyte remodeling and Parasite sequestration	S	S8
PBANKA_0944101	PIR protein	247.526	0.105213	-3.24861	0.476432	-6.81862	9.19223e-12	3.92815e-09	Antigenic variation, Host immune evasion, Erythrocyte remodeling and Parasite sequestration	S	S4
PBANKA_0500971	PIR protein	86.6616	0.112712	-3.14929	0.769515	-4.09257	4.26622e-05	0.00370799	Antigenic variation, Host immune evasion, Erythrocyte remodeling and Parasite sequestration	S	S4
PBANKA_1400200	PIR protein	316.323	0.124913	-3.001	0.252497	-11.8853	1.41089e-32	2.41168e-29	Antigenic variation, Host immune evasion, Erythrocyte remodeling and Parasite sequestration	L	L1
PBANKA_0944000	PIR protein	314.636	0.145783	-2.77811	0.395806	-7.01886	2.23692e-12	1.04281e-09	Antigenic variation, Host immune evasion, Erythrocyte remodeling and Parasite sequestration	S	S1
PBANKA_0937840	small nucleolar RNA snoR10	60.3056	0.156752	-2.67344	0.574043	-4.65721	3.20516e-06	0.000400879	RNA modification and metabolism
PBANKA_0317041	PIR protein	117.187	0.199032	-2.32893	0.389013	-5.98677	2.14053e-09	5.22698e-07	Antigenic variation, Host immune evasion, Erythrocyte remodeling and Parasite sequestration	S	S1
PBANKA_1465300	PIR protein, pseudogene	389.593	0.200605	-2.31757	0.411806	-5.62782	1.82502e-08	3.22713e-06	Antigenic variation, Host immune evasion, Erythrocyte remodeling and Parasite sequestration
PBANKA_0837141	PIR protein	232.046	0.206145	-2.27827	0.353758	-6.44018	1.19334e-10	3.82466e-08	Antigenic variation, Host immune evasion, Erythrocyte remodeling and Parasite sequestration	S	S1
PBANKA_0316900	PIR protein	101.608	0.215969	-2.2111	0.529548	-4.17545	2.97397e-05	0.00267553	Antigenic variation, Host immune evasion, Erythrocyte remodeling and Parasite sequestration	S	S2
PBANKA_0300300	PIR protein	483.851	0.2308	-2.11528	0.311202	-6.79714	1.06713e-11	4.20944e-09	Antigenic variation, Host immune evasion, Erythrocyte remodeling and Parasite sequestration	S	S4
PBANKA_0700541	PIR protein	315.908	0.236895	-2.07768	0.434959	-4.77673	1.7817e-06	0.000234271	Antigenic variation, Host immune evasion, Erythrocyte remodeling and Parasite sequestration	S	S1
PBANKA_1040200	PIR protein	274.007	0.24341	-2.03854	0.482364	-4.22614	2.37732e-05	0.00222665	Antigenic variation, Host immune evasion, Erythrocyte remodeling and Parasite sequestration	S	S1
PBANKA_0316861	PIR protein	226.303	0.254351	-1.97511	0.393713	-5.01663	5.25866e-07	7.28822e-05	Antigenic variation, Host immune evasion, Erythrocyte remodeling and Parasite sequestration	S	S4
PBANKA_0944061	PIR protein	126.558	0.255123	-1.97074	0.450367	-4.37585	1.20962e-05	0.00126591	Antigenic variation, Host immune evasion, Erythrocyte remodeling and Parasite sequestration	S	S4
PBANKA_0300200	PIR protein	125.328	0.258984	-1.94906	0.447726	-4.35325	1.34136e-05	0.0013757	Antigenic variation, Host immune evasion, Erythrocyte remodeling and Parasite sequestration	S	S1
PBANKA_1019540	small nucleolar RNA snoR25	373.359	0.267221	-1.9039	0.413881	-4.60011	4.22269e-06	0.00051557	RNA modification and metabolism
PBANKA_0700100	PIR protein	402.256	0.269204	-1.89323	0.307356	-6.15972	7.28737e-10	2.07609e-07	Antigenic variation, Host immune evasion, Erythrocyte remodeling and Parasite sequestration	S	S1
PBANKA_1400300	PIR protein	171.422	0.273681	-1.86943	0.337431	-5.54019	3.02136e-08	4.99431e-06	Antigenic variation, Host immune evasion, Erythrocyte remodeling and Parasite sequestration	S	S4
PBANKA_0722900	PIR protein, pseudogene	503.531	0.280059	-1.8362	0.410081	-4.47764	7.54711e-06	0.000854868	Antigenic variation, Host immune evasion, Erythrocyte remodeling and Parasite sequestration
PBANKA_1040400	PIR protein	83.2259	0.281836	-1.82707	0.453299	-4.03061	5.56313e-05	0.00450453	Antigenic variation, Host immune evasion, Erythrocyte remodeling and Parasite sequestration	S	S1
PBANKA_1246900	PIR protein, pseudogene	45.5487	0.298905	-1.74224	0.448572	-3.88398	0.000102762	0.00721869	Antigenic variation, Host immune evasion, Erythrocyte remodeling and Parasite sequestration
PBANKA_0700200	PIR protein	49.8943	0.306685	-1.70517	0.493506	-3.45521	0.000549864	0.0290691	Antigenic variation, Host immune evasion, Erythrocyte remodeling and Parasite sequestration	S	S1
PBANKA_1407650	non-coding RNA	306.654	0.342769	-1.54469	0.252902	-6.10786	1.00973e-09	2.72522e-07	RNA modification and metabolism
PBANKA_0700081	PIR protein	102.525	0.362716	-1.46309	0.404391	-3.618	0.000296883	0.0177025	Antigenic variation, Host immune evasion, Erythrocyte remodeling and Parasite sequestration	S	S4
PBANKA_0500700	fam-a protein	1197.9	0.384998	-1.37708	0.418263	-3.29238	0.000993447	0.0482254	Erythrocyte binding, parasite invasion and host immune responses
PBANKA_1364250	small nucleolar RNA snoR21	331.343	0.389025	-1.36206	0.28498	-4.7795	1.75734e-06	0.000234271	RNA modification and metabolism
PBANKA_1466121	PIR protein	315.058	0.400116	-1.32151	0.392218	-3.36932	0.000753541	0.0386416	Antigenic variation, Host immune evasion, Erythrocyte remodeling and Parasite sequestration	S	S1
PBANKA_1019380	small nucleolar RNA snoR27	432.057	0.405251	-1.30311	0.360842	-3.61131	0.000304655	0.0179572	RNA modification and metabolism
PBANKA_1354550	small nucleolar RNA snoR20	363.192	0.445545	-1.16636	0.29889	-3.90229	9.52872e-05	0.00688215	RNA modification and metabolism
PBANKA_0917990	small nucleolar RNA snoR13	521.303	0.506425	-0.981578	0.227454	-4.3155	1.59241e-05	0.00157036	RNA modification and metabolism
PBANKA_0917980	small nucleolar RNA snoR14a	359.12	0.557927	-0.841852	0.22834	-3.68684	0.00022706	0.0138615	RNA modification and metabolism
PBANKA_1432800	multiple RNA-binding domain-containing protein 1, putative	4005.92	0.608194	-0.717397	0.193903	-3.69978	0.000215787	0.0137624	RNA modification and metabolism
PBANKA_1309000	ATP-dependent RNA helicase MAK5, putative	2141.57	0.629284	-0.668217	0.189111	-3.53347	0.00041014	0.0228609	RNA modification and metabolism
PBANKA_1424300	NPL domain-containing protein, putative	17901.9	0.646816	-0.628572	0.16998	-3.69791	0.000217386	0.0137624	Histone chaperone
PBANKA_1411800	DEAD box helicase, putative	3510.56	0.647722	-0.626554	0.179463	-3.49127	0.000480723	0.0259489	RNA modification and metabolism
PBANKA_1408000	H/ACA ribonucleoprotein complex subunit 1, putative	2838.68	0.650286	-0.620853	0.163755	-3.79135	0.000149833	0.0101098	Ribosome biogenesis and telomere maintenance

## Sheet: Late-stage Upregulated Genes
Gene_ID	Gene_Name	baseMean	Fold Change	log2FoldChange	lfcSE	stat	pvalue	padj	Functional Annotation	S/L Family	Clade
PBANKA_0934400	conserved Plasmodium protein, unknown function	677.092	1.61034	0.687365	0.15259	4.50466	6.64791e-06	0.000774784	Conserved proteins of unknown functions
PBANKA_0722941	fam-b protein	2222.34	1.73959	0.79875	0.223481	3.57412	0.000351407	0.0202474	Erythrocyte binding, parasite invasion and host immune responses
PBANKA_0505500	apicoplast integral membrane protein, putative	964.954	1.83955	0.879349	0.262284	3.35266	0.000800388	0.0402391	Membrane proteins
PBANKA_0400850	PIR protein, pseudogene	100.312	1.87851	0.909592	0.259115	3.51039	0.000447458	0.0246727	Antigenic variation, Host immune evasion, Erythrocyte remodeling and Parasite sequestration
PBANKA_0103900	KH domain-containing protein, putative	3099.12	1.88888	0.917528	0.267257	3.43313	0.000596663	0.0312213	RNA-binding proteins
PBANKA_0918500	conserved Plasmodium protein, unknown function	296.324	2.2162	1.14809	0.323537	3.54855	0.000387351	0.0218279	Conserved proteins of unknown functions
PBANKA_0317161	erythrocyte membrane antigen 1	852.683	2.25701	1.17441	0.316396	3.71185	0.000205749	0.0133554	Erythrocyte binding, parasite invasion and host immune responses
PBANKA_0100041	conserved rodent malaria protein, unknown function	31.9404	2.31616	1.21173	0.36815	3.29141	0.000996859	0.0482254	Conserved proteins of unknown functions
PBANKA_0400800	fam-a protein, pseudogene	75.7356	2.31701	1.21227	0.316356	3.83197	0.000127122	0.00880924	Erythrocyte binding, parasite invasion and host immune responses
PBANKA_0200700	fam-b protein	766.251	2.38733	1.2554	0.288939	4.34486	1.39363e-05	0.00140128	Erythrocyte binding, parasite invasion and host immune responses
PBANKA_0921200	conserved Plasmodium protein, unknown function	110.281	2.49111	1.31679	0.397721	3.31084	0.000930159	0.045864	Conserved proteins of unknown functions
PBANKA_0410650	conserved Plasmodium protein, unknown function	147.032	2.53557	1.34231	0.331019	4.05508	5.01169e-05	0.00421311	Conserved proteins of unknown functions
PBANKA_1246600	cleft-like protein 1	4625.62	2.53978	1.34471	0.228095	5.89538	3.73831e-09	7.66803e-07	Erythrocyte binding, parasite invasion and host immune responses
PBANKA_1146200	Plasmodium exported protein, unknown function	325.53	2.57371	1.36385	0.328041	4.15756	3.21666e-05	0.00284397	Erythrocyte binding, parasite invasion and host immune responses
PBANKA_1425200	sporozoite surface protein 3	112.519	2.57554	1.36487	0.336357	4.05781	4.95352e-05	0.00421311	Sporozoite gliding motility
PBANKA_0900900	reticulocyte binding protein, putative	467.057	2.69143	1.42837	0.398541	3.58401	0.000338358	0.019717	Erythrocyte binding, parasite invasion and host immune responses
PBANKA_1246961	fam-b protein, pseudogene	126.107	2.73818	1.45322	0.370972	3.91732	8.95378e-05	0.00659022	Erythrocyte binding, parasite invasion and host immune responses
PBANKA_0317121	fam-a protein, pseudogene	332.423	2.88395	1.52805	0.38605	3.95816	7.55292e-05	0.0057808	Erythrocyte binding, parasite invasion and host immune responses
PBANKA_0820400	major facilitator superfamily domain-containing protein, putative	23.3291	2.93094	1.55136	0.460141	3.3715	0.000747609	0.0386416	Membrane proteins
PBANKA_0938200	conserved Plasmodium protein, unknown function	126.578	3.01506	1.59219	0.405547	3.92602	8.63637e-05	0.00651284	Conserved proteins of unknown functions
PBANKA_1400061	PIR protein	183.592	3.04248	1.60525	0.4099	3.91619	8.99601e-05	0.00659022	Antigenic variation, Host immune evasion, Erythrocyte remodeling and Parasite sequestration	L	L2
PBANKA_1146600	fam-b protein	388.725	3.29403	1.71986	0.36789	4.67492	2.94068e-06	0.000376996	Erythrocyte binding, parasite invasion and host immune responses
PBANKA_1117600	LMBR1 domain-containing protein, putative	157.786	3.68895	1.88321	0.424797	4.4332	9.28449e-06	0.000991893	Membrane proteins
PBANKA_1100700	fam-a protein	964.471	3.77931	1.91812	0.346559	5.53476	3.11658e-08	4.99431e-06	Erythrocyte binding, parasite invasion and host immune responses
PBANKA_1200091	fam-a protein	190.055	3.86131	1.94909	0.331745	5.87527	4.22154e-09	8.32618e-07	Erythrocyte binding, parasite invasion and host immune responses
PBANKA_1146100	tryptophan-rich protein	39.9119	4.0222	2.00798	0.543693	3.69323	0.000221425	0.0138471	Erythrocyte binding, parasite invasion and host immune responses
PBANKA_1100850	PIR protein, pseudogene	44.2859	4.07861	2.02808	0.445861	4.54867	5.39851e-06	0.000643804	Antigenic variation, Host immune evasion, Erythrocyte remodeling and Parasite sequestration
PBANKA_1200096	fam-b protein	2310.45	4.48626	2.16551	0.223447	9.69138	3.28064e-22	3.36463e-19	Erythrocyte binding, parasite invasion and host immune responses
PBANKA_1400051	PIR protein	525.434	5.28887	2.40296	0.565387	4.25011	2.13662e-05	0.00206728	Antigenic variation, Host immune evasion, Erythrocyte remodeling and Parasite sequestration	L	L1
PBANKA_1040300	fam-b protein	507.778	6.09542	2.60773	0.370684	7.03491	1.99385e-12	1.02244e-09	Erythrocyte binding, parasite invasion and host immune responses
PBANKA_0837101	PIR protein	41.715	6.96599	2.80033	0.625879	4.47424	7.66848e-06	0.000854868	Antigenic variation, Host immune evasion, Erythrocyte remodeling and Parasite sequestration	S	S1
PBANKA_0000600	PIR protein	135.352	7.15994	2.83995	0.728474	3.89849	9.67948e-05	0.00689394	Antigenic variation, Host immune evasion, Erythrocyte remodeling and Parasite sequestration	S	S8
PBANKA_1200300	PIR protein	91.1247	7.19776	2.84755	0.706799	4.0288	5.60633e-05	0.00450453	Antigenic variation, Host immune evasion, Erythrocyte remodeling and Parasite sequestration	S	S1
PBANKA_1300031	fam-b protein	228.859	7.60375	2.92671	0.574513	5.09425	3.50124e-07	4.98732e-05	Erythrocyte binding, parasite invasion and host immune responses
PBANKA_1100750	fam-a protein	15.6689	7.65573	2.93654	0.740561	3.96529	7.33059e-05	0.00569565	Erythrocyte binding, parasite invasion and host immune responses
PBANKA_1465051	Plasmodium exported protein, unknown function	263.786	8.355	3.06264	0.724865	4.22512	2.38818e-05	0.00222665	Erythrocyte binding, parasite invasion and host immune responses
PBANKA_1466141	fam-a protein	179.787	9.21984	3.20474	0.485231	6.60457	3.98673e-11	1.42084e-08	Erythrocyte binding, parasite invasion and host immune responses
PBANKA_0600031	PIR protein	331.952	9.93683	3.31279	0.577017	5.74123	9.39915e-09	1.78514e-06	Antigenic variation, Host immune evasion, Erythrocyte remodeling and Parasite sequestration	L	L1
PBANKA_1146400	PIR protein, pseudogene	27.2838	10.8375	3.43796	0.619667	5.54808	2.88823e-08	4.93694e-06	Antigenic variation, Host immune evasion, Erythrocyte remodeling and Parasite sequestration
PBANKA_1465700	fam-a protein	51.4845	11.1739	3.48206	0.585147	5.95075	2.66921e-09	5.95117e-07	Erythrocyte binding, parasite invasion and host immune responses
PBANKA_0944041	reticulocyte binding protein, putative	61.8491	12.0924	3.59603	0.544985	6.5984	4.15613e-11	1.42084e-08	Erythrocyte binding, parasite invasion and host immune responses
PBANKA_0943800	PIR protein, pseudogene	142.735	12.909	3.69031	0.612483	6.02517	1.68937e-09	4.33153e-07	Antigenic variation, Host immune evasion, Erythrocyte remodeling and Parasite sequestration
PBANKA_0600351	reticulocyte binding protein, putative	210.253	14.9294	3.90008	0.609273	6.4012	1.54159e-10	4.65015e-08	Erythrocyte binding, parasite invasion and host immune responses
PBANKA_1465800	PIR protein	113.208	15.7849	3.98048	0.665765	5.9788	2.24783e-09	5.23949e-07	Antigenic variation, Host immune evasion, Erythrocyte remodeling and Parasite sequestration	S	S1
PBANKA_0501000	reticulocyte binding protein, putative	41.4112	18.4586	4.20622	0.733905	5.73129	9.96707e-09	1.8254e-06	Erythrocyte binding, parasite invasion and host immune responses
PBANKA_0317001	PIR protein	105.146	18.6713	4.22275	0.71311	5.92159	3.18839e-09	6.81253e-07	Antigenic variation, Host immune evasion, Erythrocyte remodeling and Parasite sequestration	S	S1
PBANKA_1000100	reticulocyte binding protein, putative, pseudogene	147.784	19.9894	4.32116	0.407837	10.5953	3.13245e-26	4.01581e-23	Erythrocyte binding, parasite invasion and host immune responses
PBANKA_0200751	PIR protein, pseudogene	82.2849	21.9483	4.45604	0.54067	8.2417	1.69783e-16	1.08831e-13	Antigenic variation, Host immune evasion, Erythrocyte remodeling and Parasite sequestration
PBANKA_0316981	reticulocyte binding protein, putative	275.189	23.8585	4.57643	0.377762	12.1146	8.84009e-34	2.2666e-30	Erythrocyte binding, parasite invasion and host immune responses
PBANKA_0837081	PIR protein	580.952	26.372	4.72093	0.582097	8.11021	5.05305e-16	2.87911e-13	Antigenic variation, Host immune evasion, Erythrocyte remodeling and Parasite sequestration	S	S8
PBANKA_0215900	PIR protein, pseudogene	269.388	31.8543	4.99342	0.974901	5.12197	3.02354e-07	4.42992e-05	Antigenic variation, Host immune evasion, Erythrocyte remodeling and Parasite sequestration
PBANKA_1100500	fam-b protein	424.806	33.9907	5.08707	0.587038	8.66565	4.48961e-18	3.28896e-15	Erythrocyte binding, parasite invasion and host immune responses
PBANKA_0524841	reticulocyte binding protein, putative, pseudogene	20.8219	41.3286	5.36907	1.0083	5.32488	1.01018e-07	1.56976e-05	Erythrocyte binding, parasite invasion and host immune responses
PBANKA_1100600	PIR protein, pseudogene	587.277	44.4459	5.47398	0.583845	9.37575	6.86877e-21	5.87051e-18	Antigenic variation, Host immune evasion, Erythrocyte remodeling and Parasite sequestration
